# Supplementary material for: Synopsis of the ticks of Algeria with new hosts and localities records
Source: Parasit Vectors. 2022 Aug 27;15:302. doi: 10.1186/s13071-022-05424-2 (PMC9419418; doi:10.1186/s13071-022-05424-2)
Supplement: Supplementary file 1 — Additional file 1: Table S1. Data analyzed in the current study. [file 13071_2022_5424_MOESM1_ESM.xlsx]

## Sheet: Database
Table 1. Data analyzed in the current study.
Tick species	Stage	Host	Number of ticks	Prevalence %	Locality	Longitude	Latitude	Precision	Authors	Title	Journal	Volume	Page	DOI	Comment	Pathogene	Years
Hyalomma dromedarii	n/a	Camelus dromedarius	54848	79.27	Bordj badji moktar / Adrar	21.5528	0.955697	3	Bouhous A, Aissi M, Harhoura K.h	Etude des Ixodidae chez le dromadaire dans le sud algérien, région d’Adrar	nn. Méd. Vét	152	52-58	/			2008
Hyalomma dromedarii	n/a	Camelus dromedarius	113	98.26	Adrar	28.022	0.264554	3	Bouhous A, Aissi M, Harhoura K.h	Etude des Ixodidae chez le dromadaire dans le sud algérien, région d’Adrar	nn. Méd. Vét	152	52-58	/			2008
Hyalomma dromedarii	n/a	Camelus dromedarius	55034	94.81	Oualéne /adrar	24.6186	1.26257	3	Bouhous A, Aissi M, Harhoura K.h	Etude des Ixodidae chez le dromadaire dans le sud algérien, région d’Adrar	nn. Méd. Vét	152	52-58				2008
Hyalomma impeltatum	n/a	Camelus dromedarius	13208	19.09	Bordj badji moktar	21.5528	0.955697	3	Bouhous A, Aissi M, Harhoura K.h	Etude des Ixodidae chez le dromadaire dans le sud algérien, région d’Adrar	nn. Méd. Vét	152	52-58				2008
Hyalomma impeltatum	n/a	Camelus dromedarius	1	0.87	Adrar	28.022	0.264554	3	Bouhous A, Aissi M, Harhoura K.h	Etude des Ixodidae chez le dromadaire dans le sud algérien, région d’Adrar	nn. Méd. Vét	152	52-58				2008
Hyalomma impeltatum	n/a	Camelus dromedarius	4	5.19	Oualéne	24.6186	1.26257	3	Bouhous A, Aissi M, Harhoura K.h	Etude des Ixodidae chez le dromadaire dans le sud algérien, région d’Adrar	nn. Méd. Vét	152	52-58				2008
Hyalomma rufipes	n/a	Camelus dromedarius	1077	1.56	Bordj badji moktar	21.5528	0.955697	3	Bouhous A, Aissi M, Harhoura K.h	Etude des Ixodidae chez le dromadaire dans le sud algérien, région d’Adrar	nn. Méd. Vét	152	52-58				2008
Hyalomma rufipes	n/a	Camelus dromedarius	1	0.87	Adrar	28.022	0.264554	3	Bouhous A, Aissi M, Harhoura K.h	Etude des Ixodidae chez le dromadaire dans le sud algérien, région d’Adrar	nn. Méd. Vét	152	52-58				2008
Rhipicephalus sanguineus	n/a	Camelus dromedarius	23	0.03	Bordj badji moktar	21.5528	0.955697	3	Bouhous A, Aissi M, Harhoura K.h	Etude des Ixodidae chez le dromadaire dans le sud algérien, région d’Adrar	nn. Méd. Vét	152	52-58				2008
Hyalomma scupense	n/a	Camelus dromedarius	17	0.02	Bordj badji moktar/ Adrar	21.5528	0.955697	3	Bouhous A, Aissi M, Harhoura K.h	Etude des Ixodidae chez le dromadaire dans le sud algérien, région d’Adrar	nn. Méd. Vét	152	52-58				2008
Hyalomma anatolicum	n/a	Camelus dromedarius	9	0.01	Bordj badji moktar / Adrar	21.5528	0.955697	3	Bouhous A, Aissi M, Harhoura K.h	Etude des Ixodidae chez le dromadaire dans le sud algérien, région d’Adrar	nn. Méd. Vét	152	52-58				2008
Hyalomma truncatum	n/a	Camelus dromedarius	6	0.009	Bordj badji moktar	21.5528	0.955697	3	Bouhous A, Aissi M, Harhoura K.h	Etude des Ixodidae chez le dromadaire dans le sud algérien, région d’Adrar	nn. Méd. Vét	152	52-58				2008
Hyalomma rufipes	n/a	Camelus dromedarius	6	0.009	Bordj badji moktar	21.5528	0.955697	3	Bouhous A, Aissi M, Harhoura K.h	Etude des Ixodidae chez le dromadaire dans le sud algérien, région d’Adrar	nn. Méd. Vét	152	52-58				2008
Rhipicephalus evertsi	n/a	Camelus dromedarius	1	0.001	Bordj badji moktar/ Adrar	21.5528	0.955697	3	Bouhous A, Aissi M, Harhoura K.h	Etude des Ixodidae chez le dromadaire dans le sud algérien, région d’Adrar	nn. Méd. Vét	152	52-58				2008
Hyalomma impeltatum	n/a	Ovis aries	572	75.2	Adrar	28.022	0.264554	3	Ayache Bouhous, Miriem Aissi, Khaled Harhoura	Prevalence of Ixodidae in sheep brought for slaughter in Adrar municipal abattoir, southwest ALGERIA	Sci Parasitol	12 (4)	197-201				2011
Hyalomma marginatum	n/a	Ovis aries	19	2.5	Adrar	28.022	0.264554	3	Ayache Bouhous, Miriem Aissi, Khaled Harhoura	Prevalence of Ixodidae in sheep brought for slaughter in Adrar municipal abattoir, southwest ALGERIA	Sci Parasitol	12 (4)	197-201				2011
Hyalomma dromedarii	n/a	Ovis aries	9	1.2	Adrar	28.022	0.264554	3	Ayache Bouhous, Miriem Aissi, Khaled Harhoura	Prevalence of Ixodidae in sheep brought for slaughter in Adrar municipal abattoir, southwest ALGERIA	Sci Parasitol	12 (4)	197-201				2011
Hyalomma scupense	n/a	Ovis aries	2	0.3	Adrar	28.022	0.264554	3	Ayache Bouhous, Miriem Aissi, Khaled Harhoura	Prevalence of Ixodidae in sheep brought for slaughter in Adrar municipal abattoir, southwest ALGERIA	Sci Parasitol	12 (4)	197-201				2011
Rhipicephalus sanguineus	n/a	Ovis aries	148	19.4	Adrar	28.022	0.264554	3	Ayache Bouhous, Miriem Aissi, Khaled Harhoura	Prevalence of Ixodidae in sheep brought for slaughter in Adrar municipal abattoir, southwest ALGERIA	Sci Parasitol	12 (4)	197-201				2011
Rhipicephalus guilhoni	n/a	Ovis aries	10	1.3	Adrar	28.022	0.264554	3	Ayache Bouhous, Miriem Aissi, Khaled Harhoura	Prevalence of Ixodidae in sheep brought for slaughter in Adrar municipal abattoir, southwest ALGERIA	Sci Parasitol	12 (4)	197-201				2011
Rhipicephalus evertsi	n/a	Ovis aries	1	0.1	Adrar	28.022	0.264554	3	Ayache Bouhous, Miriem Aissi, Khaled Harhoura	Prevalence of Ixodidae in sheep brought for slaughter in Adrar municipal abattoir, southwest ALGERIA	Sci Parasitol	12 (4)	197-201				2011
Hyalomma dromedarii	n/a	Camelus dromedarius	139	68.47	Adrar	28.022	0.264554	3	Tahar Kernif, Amel Djerbouh, Oleg Mediannikov, Bouhous Ayach, Jean-Marc Rolain, Didier Raoult, Philippe Parola, Idir Bitam	Rickettsia africae in Hyalomma dromedarii ticks from sub-Saharan Algeria	Ticks and Tick-borne Diseases	3	376-378	http://dx.doi.org/10.1016/j.ttbdis.2012.10.013		Rickettsia africae	2012
Hyalomma impeltatum	n/a	Camelus dromedarius	59	29.06	Adrar	28.022	0.264554	3	Tahar Kernif, Amel Djerbouh, Oleg Mediannikov, Bouhous Ayach, Jean-Marc Rolain, Didier Raoult, Philippe Parola, Idir Bitam	Rickettsia africae in Hyalomma dromedarii ticks from sub-Saharan Algeria	Ticks and Tick-borne Diseases	3	376-378	http://dx.doi.org/10.1016/j.ttbdis.2012.10.013			2012
Hyalomma truncatum	n/a	Camelus dromedarius	5	2.46	Adrar	28.022	0.264554	3	Tahar Kernif, Amel Djerbouh, Oleg Mediannikov, Bouhous Ayach, Jean-Marc Rolain, Didier Raoult, Philippe Parola, Idir Bitam	Rickettsia africae in Hyalomma dromedarii ticks from sub-Saharan Algeria	Ticks and Tick-borne Diseases	3	376-378	http://dx.doi.org/10.1016/j.ttbdis.2012.10.013			2012
Hyalomma dromedarii	n/a	Camelus dromedarius	n/a	/	Oued Souf	33.3686	6.85166	1	Amel Djerbouh , Tahar Kernif, Assia Beneldjouzi, Cristina Socolovschi, Nadia Kechemir,Philippe Parola, Didier Raoult, Idir Bitam	The first molecular detection of Rickettsia aeschlimannii in the ticks of camels from southern Algeria	Ticks and Tick-borne Diseases	3	373-375	http://dx.doi.org/10.1016/j.ttbdis.2012.10.014		R. aeschlimanni	2012
Hyalomma impeltatum	n/a	Camelus dromedarius	n/a	/	El oued	33.3686	6.85166	1	Amel Djerbouh , Tahar Kernif, Assia Beneldjouzi, Cristina Socolovschi, Nadia Kechemir,Philippe Parola, Didier Raoult, Idir Bitam	The first molecular detection of Rickettsia aeschlimannii in the ticks of camels from southern Algeria	Ticks and Tick-borne Diseases	3	373-375	http://dx.doi.org/10.1016/j.ttbdis.2012.10.014			2012
Hyalomma dromedarii	n/a	Camelus dromedarius	n/a	/	Ghardaia	32.6416	3.42268	1	Amel Djerbouh , Tahar Kernif, Assia Beneldjouzi, Cristina Socolovschi, Nadia Kechemir,Philippe Parola, Didier Raoult, Idir Bitam	The first molecular detection of Rickettsia aeschlimannii in the ticks of camels from southern Algeria	Ticks and Tick-borne Diseases	3	373-375	http://dx.doi.org/10.1016/j.ttbdis.2012.10.014		R. aeschlimanni	2012
Hyalomma impeltatum	n/a	Camelus dromedarius	n/a	/	Ghardaia	32.6416	3.42268	1	Amel Djerbouh , Tahar Kernif, Assia Beneldjouzi, Cristina Socolovschi, Nadia Kechemir,Philippe Parola, Didier Raoult, Idir Bitam	The first molecular detection of Rickettsia aeschlimannii in the ticks of camels from southern Algeria	Ticks and Tick-borne Diseases	3	373-375	http://dx.doi.org/10.1016/j.ttbdis.2012.10.014			2012
Hyalomma rufipes	n/a	Camelus dromedarius	n/a	/	Ghardaia	32.6416	3.42268	1	Amel Djerbouh , Tahar Kernif, Assia Beneldjouzi, Cristina Socolovschi, Nadia Kechemir,Philippe Parola, Didier Raoult, Idir Bitam	The first molecular detection of Rickettsia aeschlimannii in the ticks of camels from southern Algeria	Ticks and Tick-borne Diseases	3	373-375	http://dx.doi.org/10.1016/j.ttbdis.2012.10.014			2012
Hyalomma dromedarii	n/a	Camelus dromedarius	n/a	/	Bechar	31.4153	1.95893	1	Amel Djerbouh , Tahar Kernif, Assia Beneldjouzi, Cristina Socolovschi, Nadia Kechemir,Philippe Parola, Didier Raoult, Idir Bitam	The first molecular detection of Rickettsia aeschlimannii in the ticks of camels from southern Algeria	Ticks and Tick-borne Diseases	3	373-375	http://dx.doi.org/10.1016/j.ttbdis.2012.10.014			2012
Hyalomma impeltatum	n/a	Camelus dromedarius	n/a	/	Bechar	31.4153	1.95893	1	Amel Djerbouh , Tahar Kernif, Assia Beneldjouzi, Cristina Socolovschi, Nadia Kechemir,Philippe Parola, Didier Raoult, Idir Bitam	The first molecular detection of Rickettsia aeschlimannii in the ticks of camels from southern Algeria	Ticks and Tick-borne Diseases	3	373-375	http://dx.doi.org/10.1016/j.ttbdis.2012.10.014			2012
Hyalomma rufipes	n/a	Camelus dromedarius	n/a	/	Adrar	28.022	0.264554	3	Amel Djerbouh , Tahar Kernif, Assia Beneldjouzi, Cristina Socolovschi, Nadia Kechemir,Philippe Parola, Didier Raoult, Idir Bitam	The first molecular detection of Rickettsia aeschlimannii in the ticks of camels from southern Algeria	Ticks and Tick-borne Diseases	3	373-375	http://dx.doi.org/10.1016/j.ttbdis.2012.10.014		R. aeschlimanni	2012
Ixodes vespertilionis	A	Rhinolophus ferrumequinum	1	/	Tarf (ruines du chenal)	36.6803	8.3718	3	Farouk KHELFAOUI, Amine KEBACI, Slim BENYACOUB	NEW DATA ON INSECTA AND ACARINA PARASITIZING BATS (MAMMALIA: CHIROPTERA) IN NUMIDIA, EASTERN ALGERIA	bulletin société francaise de zoologie	143 (2)	63-73				2018
Ixodes vespertilionis	L	Rhinolophus euryale	7	/	Guelma ( ghar el Djmea)	36.4133	7.47506	3	Farouk KHELFAOUI, Amine KEBACI, Slim BENYACOUB	NEW DATA ON INSECTA AND ACARINA PARASITIZING BATS (MAMMALIA: CHIROPTERA) IN NUMIDIA, EASTERN ALGERIA	bulletin société francaise de zoologie	143 (2)	63-73				2018
Ixodes vespertilionis	L	Miniopterus schreibersii	3	/	Guelma ( ghar el Djmea)	36.4133	7.47506	3	Farouk KHELFAOUI, Amine KEBACI, Slim BENYACOUB	NEW DATA ON INSECTA AND ACARINA PARASITIZING BATS (MAMMALIA: CHIROPTERA) IN NUMIDIA, EASTERN ALGERIA	bulletin société francaise de zoologie	143 (2)	63-73				2018
Ixodes vespertilionis	L	Myotis punicus	2	/	Batna (Gorges de ghoufi)	35.0651	6.16745	3	Farouk KHELFAOUI, Amine KEBACI, Slim BENYACOUB	NEW DATA ON INSECTA AND ACARINA PARASITIZING BATS (MAMMALIA: CHIROPTERA) IN NUMIDIA, EASTERN ALGERIA	bulletin société francaise de zoologie	143 (2)	63-73				2018
Ixodes vespertilionis	L	Rhinolophus blasii	6	/	Batna (Gorges de ghoufi)	35.0651	6.16745	3	Farouk KHELFAOUI, Amine KEBACI, Slim BENYACOUB	NEW DATA ON INSECTA AND ACARINA PARASITIZING BATS (MAMMALIA: CHIROPTERA) IN NUMIDIA, EASTERN ALGERIA	bulletin société francaise de zoologie	143 (2)	63-73				2018
Ixodes vespertilionis	L	Myotis cappaccinii	3	/	Batna (Gorges de ghoufi)	35.0651	6.16745	3	Farouk KHELFAOUI, Amine KEBACI, Slim BENYACOUB	NEW DATA ON INSECTA AND ACARINA PARASITIZING BATS (MAMMALIA: CHIROPTERA) IN NUMIDIA, EASTERN ALGERIA	bulletin société francaise de zoologie	143 (2)	63-73				2018
Hyalomma marginatum	A	Bos taurus	1098	/	L'oranie	35.3605	0.597699	3	R. yousfi-monod et A. aeschlimann	Recherche sur les tiques (Acarina, Ixodidae), Parasaites des bovidés dans l'ouest Algérien	Annables de parasitologie humaine et comparée	60 (3)	341-358				1986
Hyalomma excavatum	A	Bos taurus	1329	/	L'oranie	35.3605	0.597699	3	R. yousfi-monod et A. aeschlimann	Recherche sur les tiques (Acarina, Ixodidae), Parasaites des bovidés dans l'ouest Algérien	Annables de parasitologie humaine et comparée	60 (3)	341-358				1986
Hyalomma lusitanicum	A	Bos taurus	815	/	L'oranie	35.3605	0.597699	3	R. yousfi-monod et A. aeschlimann	Recherche sur les tiques (Acarina, Ixodidae), Parasaites des bovidés dans l'ouest Algérien	Annables de parasitologie humaine et comparée	60 (3)	341-358				1986
Hyalomma scupense	A	Bos taurus	695	/	L'oranie	35.3605	0.597699	3	R. yousfi-monod et A. aeschlimann	Recherche sur les tiques (Acarina, Ixodidae), Parasaites des bovidés dans l'ouest Algérien	Annables de parasitologie humaine et comparée	60 (3)	341-358				1986
Hyalomma impeltatum	A	Bos taurus	97	/	L'oranie	35.3605	0.597699	3	R. yousfi-monod et A. aeschlimann	Recherche sur les tiques (Acarina, Ixodidae), Parasaites des bovidés dans l'ouest Algérien	Annables de parasitologie humaine et comparée	60 (3)	341-358				1986
Rhipicephalus bursa	A	Bos taurus	779	/	L'oranie	35.3605	0.597699	3	R. yousfi-monod et A. aeschlimann	Recherche sur les tiques (Acarina, Ixodidae), Parasaites des bovidés dans l'ouest Algérien	Annables de parasitologie humaine et comparée	60 (3)	341-358				1986
Rhipicephalus turanicus	A	Bos taurus	87	/	L'oranie	35.3605	0.597699	3	R. yousfi-monod et A. aeschlimann	Recherche sur les tiques (Acarina, Ixodidae), Parasaites des bovidés dans l'ouest Algérien	Annables de parasitologie humaine et comparée	60 (3)	341-358				1986
Rhipicephalus sanguineus	A	Bos taurus	15	/	L'oranie	35.3605	0.597699	3	R. yousfi-monod et A. aeschlimann	Recherche sur les tiques (Acarina, Ixodidae), Parasaites des bovidés dans l'ouest Algérien	Annables de parasitologie humaine et comparée	60 (3)	341-358				1986
Rhipicephalus annulatus	A	Bos taurus	477	/	L'oranie	35.3605	0.597699	3	R. yousfi-monod et A. aeschlimann	Recherche sur les tiques (Acarina, Ixodidae), Parasaites des bovidés dans l'ouest Algérien	Annables de parasitologie humaine et comparée	60 (3)	341-358				1986
Ixodes ricinus	A	Bos taurus	72	/	L'oranie	35.3605	0.597699	3	R. yousfi-monod et A. aeschlimann	Recherche sur les tiques (Acarina, Ixodidae), Parasaites des bovidés dans l'ouest Algérien	Annables de parasitologie humaine et comparée	60 (3)	341-358				1986
Haemaphysalis punctata	A	Bos taurus	25	/	L'oranie	35.3605	0.597699	3	R. yousfi-monod et A. aeschlimann	Recherche sur les tiques (Acarina, Ixodidae), Parasaites des bovidés dans l'ouest Algérien	Annables de parasitologie humaine et comparée	60 (3)	341-358				1986
Dermacentor marginatus	A	Bos taurus	12	/	L'oranie	35.3605	0.597699	3	R. yousfi-monod et A. aeschlimann	Recherche sur les tiques (Acarina, Ixodidae), Parasaites des bovidés dans l'ouest Algérien	Annables de parasitologie humaine et comparée	60 (3)	341-358				1986
Hyalomma marginatum	A	Equus cabalus	34	40	Tiaret	35.2732	1.39542	3	Kouidri Mokhtaria, Sidi Mohammed Ammar Selles, Zine el Abidine Kouider	First study on the composition species of tick (ixodidae) infesting horses in Algeria	Agricultura	1 (2)	109-110				2019
Hyalomma lusitanicum	A	Equus cabalus	32	32	Tiaret	35.2732	1.39542	3	Kouidri Mokhtaria, Sidi Mohammed Ammar Selles, Zine el Abidine Kouider	First study on the composition species of tick (ixodidae) infesting horses in Algeria	Agricultura	1 (2)	109-110				2019
Hyalomma excavatum	A	Equus cabalus	6	6	Tiaret	35.2732	1.39542	3	Kouidri Mokhtaria, Sidi Mohammed Ammar Selles, Zine el Abidine Kouider	First study on the composition species of tick (ixodidae) infesting horses in Algeria	Agricultura	1 (2)	109-110				2019
Hyalomma impeltatum	A	Equus cabalus	1	1	Tiaret	35.2732	1.39542	3	Kouidri Mokhtaria, Sidi Mohammed Ammar Selles, Zine el Abidine Kouider	First study on the composition species of tick (ixodidae) infesting horses in Algeria	Agricultura	1 (2)	109-110				2019
Rhipicephalus bursa	A	Equus cabalus	12	12	Tiaret	35.2732	1.39542	3	Kouidri Mokhtaria, Sidi Mohammed Ammar Selles, Zine el Abidine Kouider	First study on the composition species of tick (ixodidae) infesting horses in Algeria	Agricultura	1 (2)	109-110				2019
Hyalomma lusitanicum	A	Bos taurus	796	n/a	Tiaret	35.2732	1.39542	3	A. Boulkaboul	Parasitisme des tiques (Ixodidae) des bovins à Tiaret, Algerie	Rev.élé.Med. Vét pays trop	56 (3-4)	157-162				2003
Hyalomma excavatum	A	Bos taurus	669	n/a	Tiaret	35.2732	1.39542	3	A. Boulkaboul	Parasitisme des tiques (Ixodidae) des bovins à Tiaret, Algerie	Rev.élé.Med. Vét pays trop	56 (3-4)	157-162				2003
Hyalomma marginatum	A	Bos taurus	707	n/a	Tiaret	35.2732	1.39542	3	A. Boulkaboul	Parasitisme des tiques (Ixodidae) des bovins à Tiaret, Algerie	Rev.élé.Med. Vét pays trop	56 (3-4)	157-162				2003
Hyalomma scupense	A	Bos taurus	417	n/a	Tiaret	35.2732	1.39542	3	A. Boulkaboul	Parasitisme des tiques (Ixodidae) des bovins à Tiaret, Algerie	Rev.élé.Med. Vét pays trop	56 (3-4)	157-162				2003
Hyalomma rufipes	A	Bos taurus	3	n/a	Tiaret	35.2732	1.39542	3	A. Boulkaboul	Parasitisme des tiques (Ixodidae) des bovins à Tiaret, Algerie	Rev.élé.Med. Vét pays trop	56 (3-4)	157-162				2003
Rhipicephalus bursa	A	Bos taurus	1027	n/a	Tiaret	35.2732	1.39542	3	A. Boulkaboul	Parasitisme des tiques (Ixodidae) des bovins à Tiaret, Algerie	Rev.élé.Med. Vét pays trop	56 (3-4)	157-162				2003
Rhipicephalus turanicus	A	Bos taurus	187	n/a	Tiaret	35.2732	1.39542	3	A. Boulkaboul	Parasitisme des tiques (Ixodidae) des bovins à Tiaret, Algerie	Rev.élé.Med. Vét pays trop	56 (3-4)	157-162				2003
Haemaphysalis punctata	A	Bos taurus	47	n/a	Tiaret	35.2732	1.39542	3	A. Boulkaboul	Parasitisme des tiques (Ixodidae) des bovins à Tiaret, Algerie	Rev.élé.Med. Vét pays trop	56 (3-4)	157-162				2003
Rhipicephalus annulatus	A	Bos taurus	45	n/a	Tiaret	35.2732	1.39542	3	A. Boulkaboul	Parasitisme des tiques (Ixodidae) des bovins à Tiaret, Algerie	Rev.élé.Med. Vét pays trop	56 (3-4)	157-162				2003
Dermacentor marginatus	A	Bos taurus	27	n/a	Tiaret	35.2732	1.39542	3	A. Boulkaboul	Parasitisme des tiques (Ixodidae) des bovins à Tiaret, Algerie	Rev.élé.Med. Vét pays trop	56 (3-4)	157-162				2003
Ixodes ricinus	A	Bos taurus	3	n/a	Tiaret	35.2732	1.39542	3	A. Boulkaboul	Parasitisme des tiques (Ixodidae) des bovins à Tiaret, Algerie	Rev.élé.Med. Vét pays trop	56 (3-4)	157-162				2003
Hyalomma excavatum	A	Bos taurus	72	n/a	Tiaret	35.2732	1.39542	3	Kouidri mokhtaria, Ait amrane Ammar, Selles Sidi Mohammed Ammar,Khellil Chahrazed, Smail Fadela and Belhamiti Taher Belkacem	Survey on species composition of Ixodidae tick infesting, cattle in Tiaret (Algeria)	TROPICAL AGRICULTURE	95 (1)	102-105				2018
Hyalomma lusitanicum	A	Bos taurus	39	n/a	Tiaret	35.2732	1.39542	3	Kouidri mokhtaria, Ait amrane Ammar, Selles Sidi Mohammed Ammar,Khellil Chahrazed, Smail Fadela and Belhamiti Taher Belkacem	Survey on species composition of Ixodidae tick infesting, cattle in Tiaret (Algeria)	TROPICAL AGRICULTURE	95 (1)	102-105				2018
Hyalomma scupense	A	Bos taurus	34	n/a	Tiaret	35.2732	1.39542	3	Kouidri mokhtaria, Ait amrane Ammar, Selles Sidi Mohammed Ammar,Khellil Chahrazed, Smail Fadela and Belhamiti Taher Belkacem	Survey on species composition of Ixodidae tick infesting, cattle in Tiaret (Algeria)	TROPICAL AGRICULTURE	95 (1)	102-105				2018
Hyalomma marginatum	A	Bos taurus	14	n/a	Tiaret	35.2732	1.39542	3	Kouidri mokhtaria, Ait amrane Ammar, Selles Sidi Mohammed Ammar,Khellil Chahrazed, Smail Fadela and Belhamiti Taher Belkacem	Survey on species composition of Ixodidae tick infesting, cattle in Tiaret (Algeria)	TROPICAL AGRICULTURE	95 (1)	102-105				2018
Hyalomma impeltatum	A	Bos taurus	12	n/a	Tiaret	35.2732	1.39542	3	Kouidri mokhtaria, Ait amrane Ammar, Selles Sidi Mohammed Ammar,Khellil Chahrazed, Smail Fadela and Belhamiti Taher Belkacem	Survey on species composition of Ixodidae tick infesting, cattle in Tiaret (Algeria)	TROPICAL AGRICULTURE	95 (1)	102-105				2018
Rhipicephalus annulatus	A	Bos taurus	48	n/a	Tiaret	35.2732	1.39542	3	Kouidri mokhtaria, Ait amrane Ammar, Selles Sidi Mohammed Ammar,Khellil Chahrazed, Smail Fadela and Belhamiti Taher Belkacem	Survey on species composition of Ixodidae tick infesting, cattle in Tiaret (Algeria)	TROPICAL AGRICULTURE	95 (1)	102-105				2018
Rhipicephalus bursa	A	Bos taurus	23	n/a	Tiaret	35.2732	1.39542	3	Kouidri mokhtaria, Ait amrane Ammar, Selles Sidi Mohammed Ammar,Khellil Chahrazed, Smail Fadela and Belhamiti Taher Belkacem	Survey on species composition of Ixodidae tick infesting, cattle in Tiaret (Algeria)	TROPICAL AGRICULTURE	95 (1)	102-105				2018
Rhipicephalus sanguineus	A	Bos taurus	10	n/a	Tiaret	35.2732	1.39542	3	Kouidri mokhtaria, Ait amrane Ammar, Selles Sidi Mohammed Ammar,Khellil Chahrazed, Smail Fadela and Belhamiti Taher Belkacem	Survey on species composition of Ixodidae tick infesting, cattle in Tiaret (Algeria)	TROPICAL AGRICULTURE	95 (1)	102-105				2018
Dermacentor marginatus	A	Bos taurus	1	n/a	Tiaret	35.2732	1.39542	3	Kouidri mokhtaria, Ait amrane Ammar, Selles Sidi Mohammed Ammar,Khellil Chahrazed, Smail Fadela and Belhamiti Taher Belkacem	Survey on species composition of Ixodidae tick infesting, cattle in Tiaret (Algeria)	TROPICAL AGRICULTURE	95 (1)	102-105				2018
Ornithodoros capensis	n/a	Larus michahellis (nests)	n/a	n/a	Réghaïa	36.7201	3.38087	3	Fadhila BAZIZ-NEFFAH, Idir BITAM, Tahar KERNIF, Assia BENELDJOUZI, Amina BOUTELLIS, Jean-Michel BERENGER, Safia ZENIA et Salaheddine DOUMANDJI	CONTRIBUTION À LA CONNAISSANCE DES ECTOPARASITES D’OISEAUX EN ALGÉRIE	Bulletin Societé Zoologie de France	140(2)	81-98				2015
Hyalomma marginatum	M, N	Carduelis carduelis	3	n/a	Réghaïa	36.7201	3.38087	3	Fadhila BAZIZ-NEFFAH, Idir BITAM, Tahar KERNIF, Assia BENELDJOUZI, Amina BOUTELLIS, Jean-Michel BERENGER, Safia ZENIA et Salaheddine DOUMANDJI	CONTRIBUTION À LA CONNAISSANCE DES ECTOPARASITES D’OISEAUX EN ALGÉRIE	Bulletin Societé Zoologie de France	140(2)	81-98				2015
Argas transgariepinus	M, L	Eptesicus Isabellinus	5	n/a	Ait Zmenzer/ Tizi Ouezou	36.6094	4.07814	1	Mohammed Lamine Bendjeddou, Hibat Allah Loumassine, Ingo Schefﬂer, Zihad Bouslama,and Zuhair Amr	Bat ectoparasites (Nycteribiidae, Streblidae, Siphonaptera, Heteroptera, Mesostigmata,Argasidae, and Ixodidae) from Algeria	Journal of Vector Ecology	42(1)	13-23.	DOI: 10.1111/jvec.12235			2017
Argas transgariepinus	L	Eptesicus Isabellinus	2	n/a	Djbel bouhilef (Batna)	36.6803	8.3718	1	Mohammed Lamine Bendjeddou, Hibat Allah Loumassine, Ingo Schefﬂer, Zihad Bouslama,and Zuhair Amr	Bat ectoparasites (Nycteribiidae, Streblidae, Siphonaptera, Heteroptera, Mesostigmata,Argasidae, and Ixodidae) from Algeria	Journal of Vector Ecology	42(1)	13-23.	DOI: 10.1111/jvec.12235			2017
Argas transgariepinus	L	Eptesicus Isabellinus	4	n/a	Ripisylve ghrara (El tarf)	36.6803	8.3718	1	Mohammed Lamine Bendjeddou, Hibat Allah Loumassine, Ingo Schefﬂer, Zihad Bouslama,and Zuhair Amr	Bat ectoparasites (Nycteribiidae, Streblidae, Siphonaptera, Heteroptera, Mesostigmata,Argasidae, and Ixodidae) from Algeria	Journal of Vector Ecology	42(1)	13-23.	DOI: 10.1111/jvec.12235			2017
Argas transgariepinus	L	Hypsugo savii	5	n/a	El Khroub (Constantine)	36.1373	6.73673	1	Mohammed Lamine Bendjeddou, Hibat Allah Loumassine, Ingo Schefﬂer, Zihad Bouslama,and Zuhair Amr	Bat ectoparasites (Nycteribiidae, Streblidae, Siphonaptera, Heteroptera, Mesostigmata,Argasidae, and Ixodidae) from Algeria	Journal of Vector Ecology	42(1)	13-23.	DOI: 10.1111/jvec.12235			2017
Argas vespertilionis	L	Plecotus gaisleri	3	n/a	Ghoufi(Batna)	35.0651	6.16745	1	Mohammed Lamine Bendjeddou, Hibat Allah Loumassine, Ingo Schefﬂer, Zihad Bouslama,and Zuhair Amr	Bat ectoparasites (Nycteribiidae, Streblidae, Siphonaptera, Heteroptera, Mesostigmata,Argasidae, and Ixodidae) from Algeria	Journal of Vector Ecology	42(1)	13-23.	DOI: 10.1111/jvec.12235			2017
Argas vespertilionis	L	Tadarida aegyptiaca	2	n/a	Taibet (ouergla)	36.6803	8.3718	1	Mohammed Lamine Bendjeddou, Hibat Allah Loumassine, Ingo Schefﬂer, Zihad Bouslama,and Zuhair Amr	Bat ectoparasites (Nycteribiidae, Streblidae, Siphonaptera, Heteroptera, Mesostigmata,Argasidae, and Ixodidae) from Algeria	Journal of Vector Ecology	42(1)	13-23.	DOI: 10.1111/jvec.12235			2017
Ixodes vespertilionis	F, L	Myotis cappaccinii	3	n/a	Ain el Berda ( les ruines)	36.5992	7.67706	1	Mohammed Lamine Bendjeddou, Hibat Allah Loumassine, Ingo Schefﬂer, Zihad Bouslama,and Zuhair Amr	Bat ectoparasites (Nycteribiidae, Streblidae, Siphonaptera, Heteroptera, Mesostigmata,Argasidae, and Ixodidae) from Algeria	Journal of Vector Ecology	42(1)	13-23.	DOI: 10.1111/jvec.12235			2017
Ixodes vespertilionis	F, L	Myotis emarginatus	3	n/a	Ras el Oued	36.6803	8.3718	1	Mohammed Lamine Bendjeddou, Hibat Allah Loumassine, Ingo Schefﬂer, Zihad Bouslama,and Zuhair Amr	Bat ectoparasites (Nycteribiidae, Streblidae, Siphonaptera, Heteroptera, Mesostigmata,Argasidae, and Ixodidae) from Algeria	Journal of Vector Ecology	42(1)	13-23.	DOI: 10.1111/jvec.12235			2017
Ixodes vespertilionis	L	Myotis emarginatus	2	n/a	Oum Teboul (Ancienne mine)	36.8857	8.54957	1	Mohammed Lamine Bendjeddou, Hibat Allah Loumassine, Ingo Schefﬂer, Zihad Bouslama,and Zuhair Amr	Bat ectoparasites (Nycteribiidae, Streblidae, Siphonaptera, Heteroptera, Mesostigmata,Argasidae, and Ixodidae) from Algeria	Journal of Vector Ecology	42(1)	13-23.	DOI: 10.1111/jvec.12235			2017
Ixodes vespertilionis	L	Myotis emarginatus	1	n/a	Ghar el deb	36.6803	8.3718	1	Mohammed Lamine Bendjeddou, Hibat Allah Loumassine, Ingo Schefﬂer, Zihad Bouslama,and Zuhair Amr	Bat ectoparasites (Nycteribiidae, Streblidae, Siphonaptera, Heteroptera, Mesostigmata,Argasidae, and Ixodidae) from Algeria	Journal of Vector Ecology	42(1)	13-23.	DOI: 10.1111/jvec.12235			2017
Ixodes vespertilionis	F, L	Myotis punicus	3	n/a	Bir Ouela	36.6803	8.3718	1	Mohammed Lamine Bendjeddou, Hibat Allah Loumassine, Ingo Schefﬂer, Zihad Bouslama,and Zuhair Amr	Bat ectoparasites (Nycteribiidae, Streblidae, Siphonaptera, Heteroptera, Mesostigmata,Argasidae, and Ixodidae) from Algeria	Journal of Vector Ecology	42(1)	13-23.	DOI: 10.1111/jvec.12235			2017
Ixodes vespertilionis	F, L	Myotis punicus	3	n/a	Jedi trade (Zitouna)	36.5509	8.25792	1	Mohammed Lamine Bendjeddou, Hibat Allah Loumassine, Ingo Schefﬂer, Zihad Bouslama,and Zuhair Amr	Bat ectoparasites (Nycteribiidae, Streblidae, Siphonaptera, Heteroptera, Mesostigmata,Argasidae, and Ixodidae) from Algeria	Journal of Vector Ecology	42(1)	13-23.	DOI: 10.1111/jvec.12235			2017
Ixodes vespertilionis	L	Myotis punicus	2	n/a	Bir Osman (Guelma)	36.4693	7.39082	1	Mohammed Lamine Bendjeddou, Hibat Allah Loumassine, Ingo Schefﬂer, Zihad Bouslama,and Zuhair Amr	Bat ectoparasites (Nycteribiidae, Streblidae, Siphonaptera, Heteroptera, Mesostigmata,Argasidae, and Ixodidae) from Algeria	Journal of Vector Ecology	42(1)	13-23.	DOI: 10.1111/jvec.12235			2017
Ixodes vespertilionis	L	Myotis punicus	4	n/a	Tunnel du trio	36.6803	8.3718	1	Mohammed Lamine Bendjeddou, Hibat Allah Loumassine, Ingo Schefﬂer, Zihad Bouslama,and Zuhair Amr	Bat ectoparasites (Nycteribiidae, Streblidae, Siphonaptera, Heteroptera, Mesostigmata,Argasidae, and Ixodidae) from Algeria	Journal of Vector Ecology	42(1)	13-23.	DOI: 10.1111/jvec.12235			2017
Ixodes ricinus	F, L	Tadarida teniotis	3	n/a	Zitouna	36.5509	8.25792	1	Mohammed Lamine Bendjeddou, Hibat Allah Loumassine, Ingo Schefﬂer, Zihad Bouslama,and Zuhair Amr	Bat ectoparasites (Nycteribiidae, Streblidae, Siphonaptera, Heteroptera, Mesostigmata,Argasidae, and Ixodidae) from Algeria	Journal of Vector Ecology	42(1)	13-23.	DOI: 10.1111/jvec.12235			2017
Ixodes ricinus	M, L	Rhinolophus hipposideros	3	n/a	El Ouaraa Ripisylve	36.6803	8.3718	1	Mohammed Lamine Bendjeddou, Hibat Allah Loumassine, Ingo Schefﬂer, Zihad Bouslama,and Zuhair Amr	Bat ectoparasites (Nycteribiidae, Streblidae, Siphonaptera, Heteroptera, Mesostigmata,Argasidae, and Ixodidae) from Algeria	Journal of Vector Ecology	42(1)	13-23.	DOI: 10.1111/jvec.12235			2017
Hyalomma dromedarii	F	Pipistrellus kuhlii	1	n/a	Oueled djellal	34.3404	5.17504	1	Mohammed Lamine Bendjeddou, Hibat Allah Loumassine, Ingo Schefﬂer, Zihad Bouslama,and Zuhair Amr	Bat ectoparasites (Nycteribiidae, Streblidae, Siphonaptera, Heteroptera, Mesostigmata,Argasidae, and Ixodidae) from Algeria	Journal of Vector Ecology	42(1)	13-23.	DOI: 10.1111/jvec.12235			2017
Ornithodoros capensis	A	Larus michahellis (nests)	227	n/a	Reghaia	36.7201	3.38087	1	FADHILA BAZIZ–NEFFAH, TAHAR KERNIF, ASSIA BENELJOUZI, AMINA BOUTELLIS, AMIROUCHE MORSLI, ZOUBIR HARRAT, SALAHEDDINE DOUMANDJI & IDIR BITAM	CARIOS CAPENSIS (ACARI: ARGASIDAE) IN THE NESTS OF THE YELLOW-LEGGED GULL (LARUS MICHAHELLIS) IN THE AGUÉLI ISLAND OF RÉGHAIA, ALGERIA	International Journal of Botany and Research (IJBR)	4 (1)	23-30				2014
Ixodes ricinus	n/a	Atelerix algirus	n/a	/	El kala national park	36.6461	8.28711	1	Farida Becir , M’barek Chetoui, Idir Bitam and Zihad Bouslama	Atelerix Algirus Ectoparasites of El-Kala National Park (Algeria)	International Proceedings of Chemical, Biological and Environmental Engineering	84	26	DOI: 10.7763/IPCBEE. 2015. V84. 26			2015
Rhipicephalus sanguineus	n/a	Atelerix algirus	n/a	/	El kala national park	36.6461	8.28711	1	Farida Becir , M’barek Chetoui, Idir Bitam and Zihad Bouslama	Atelerix Algirus Ectoparasites of El-Kala National Park (Algeria)	International Proceedings of Chemical, Biological and Environmental Engineering	84	26	DOI: 10.7763/IPCBEE. 2015. V84. 26			2015
Rhipicephalus bursa	n/a	Bos taurus	985	48.5	Constantine	36.2891	6.68656	1	Mohamed Chérif Benchikh Elfegoun, Karima Kohil, Mohamed Gharbi, Larbi Afoutni,Mohamed Lamine Benachour	Cinétique d’infestation par les tiques des bovins de la région subhumide de Constantine en Algérie	Rev.élé.Med. Vét pays trop	72 (1)	41-45	doi: 10.19182/remvt.31726			2019
Rhipicephalus sanguineus	n/a	Bos taurus	540	26.6	Constantine	36.2891	6.68656	1	Mohamed Chérif Benchikh Elfegoun, Karima Kohil, Mohamed Gharbi, Larbi Afoutni,Mohamed Lamine Benachour	Cinétique d’infestation par les tiques des bovins de la région subhumide de Constantine en Algérie	Rev.élé.Med. Vét pays trop	72 (1)	41-45	doi: 10.19182/remvt.31726			2019
Hyalomma scupense	n/a	Bos taurus	56	2.7	Constantine	36.2891	6.68656	1	Mohamed Chérif Benchikh Elfegoun, Karima Kohil, Mohamed Gharbi, Larbi Afoutni,Mohamed Lamine Benachour	Cinétique d’infestation par les tiques des bovins de la région subhumide de Constantine en Algérie	Rev.élé.Med. Vét pays trop	72 (1)	41-45	doi: 10.19182/remvt.31726			2019
Hyalomma lusitanicum	n/a	Bos taurus	80	3.9	Constantine	36.2891	6.68656	1	Mohamed Chérif Benchikh Elfegoun, Karima Kohil, Mohamed Gharbi, Larbi Afoutni,Mohamed Lamine Benachour	Cinétique d’infestation par les tiques des bovins de la région subhumide de Constantine en Algérie	Rev.élé.Med. Vét pays trop	72 (1)	41-45	doi: 10.19182/remvt.31726			2019
Hyalomma marginatum	n/a	Bos taurus	224	11	Constantine	36.2891	6.68656	1	Mohamed Chérif Benchikh Elfegoun, Karima Kohil, Mohamed Gharbi, Larbi Afoutni,Mohamed Lamine Benachour	Cinétique d’infestation par les tiques des bovins de la région subhumide de Constantine en Algérie	Rev.élé.Med. Vét pays trop	72 (1)	41-45	doi: 10.19182/remvt.31726			2019
Haemaphysalis punctata	n/a	Bos taurus	115	5.7	Constantine	36.2891	6.68656	1	Mohamed Chérif Benchikh Elfegoun, Karima Kohil, Mohamed Gharbi, Larbi Afoutni,Mohamed Lamine Benachour	Cinétique d’infestation par les tiques des bovins de la région subhumide de Constantine en Algérie	Rev.élé.Med. Vét pays trop	72 (1)	41-45	doi: 10.19182/remvt.31726			2019
Ixodes ricinus	n/a	Bos taurus	31	1.5	Constantine	36.2891	6.68656	1	Mohamed Chérif Benchikh Elfegoun, Karima Kohil, Mohamed Gharbi, Larbi Afoutni,Mohamed Lamine Benachour	Cinétique d’infestation par les tiques des bovins de la région subhumide de Constantine en Algérie	Rev.élé.Med. Vét pays trop	72 (1)	41-45	doi: 10.19182/remvt.31726			2019
Hyalomma excavatum	n/a	Bos taurus	40	0.86	El tarf	36.6803	8.3718	1	M.C. Benchikh Elfegoun, M. Gharbi, S. Djebir, K. Kohil	Dynamique d’activité saisonnière des tiques ixodidés parasites des bovins dans deux étages bioclimatiques du nord-est algérien	Rev.élé.Med. Vét pays trop	66 (4)	117-122				2013
Hyalomma lusitanicum	n/a	Bos taurus	1	0.02	El tarf	36.6803	8.3718	1	M.C. Benchikh Elfegoun, M. Gharbi, S. Djebir, K. Kohil	Dynamique d’activité saisonnière des tiques ixodidés parasites des bovins dans deux étages bioclimatiques du nord-est algérien	Rev.élé.Med. Vét pays trop	66 (4)	117-122				2013
Hyalomma marginatum	n/a	Bos taurus	39	0.77	El tarf	36.6803	8.3718	1	M.C. Benchikh Elfegoun, M. Gharbi, S. Djebir, K. Kohil	Dynamique d’activité saisonnière des tiques ixodidés parasites des bovins dans deux étages bioclimatiques du nord-est algérien	Rev.élé.Med. Vét pays trop	66 (4)	117-122				2013
Hyalomma scupense	n/a	Bos taurus	90	1.80	El tarf	36.6803	8.3718	1	M.C. Benchikh Elfegoun, M. Gharbi, S. Djebir, K. Kohil	Dynamique d’activité saisonnière des tiques ixodidés parasites des bovins dans deux étages bioclimatiques du nord-est algérien	Rev.élé.Med. Vét pays trop	66 (4)	117-122				2013
Rhipicephalus annulatus	n/a	Bos taurus	3861	77.08	El tarf	36.6803	8.3718	1	M.C. Benchikh Elfegoun, M. Gharbi, S. Djebir, K. Kohil	Dynamique d’activité saisonnière des tiques ixodidés parasites des bovins dans deux étages bioclimatiques du nord-est algérien	Rev.élé.Med. Vét pays trop	66 (4)	117-122				2013
Rhipicephalus bursa	n/a	Bos taurus	140	2.79	El tarf	36.6803	8.3718	1	M.C. Benchikh Elfegoun, M. Gharbi, S. Djebir, K. Kohil	Dynamique d’activité saisonnière des tiques ixodidés parasites des bovins dans deux étages bioclimatiques du nord-est algérien	Rev.élé.Med. Vét pays trop	66 (4)	117-122				2013
Rhipicephalus turanicus	n/a	Bos taurus	788	15.73	El tarf	36.6803	8.3718	1	M.C. Benchikh Elfegoun, M. Gharbi, S. Djebir, K. Kohil	Dynamique d’activité saisonnière des tiques ixodidés parasites des bovins dans deux étages bioclimatiques du nord-est algérien	Rev.élé.Med. Vét pays trop	66 (4)	117-122				2013
Ixodes ricinus	n/a	Bos taurus	47	0.93	El tarf	36.6803	8.3718	1	M.C. Benchikh Elfegoun, M. Gharbi, S. Djebir, K. Kohil	Dynamique d’activité saisonnière des tiques ixodidés parasites des bovins dans deux étages bioclimatiques du nord-est algérien	Rev.élé.Med. Vét pays trop	66 (4)	117-122				2013
Hyalomma anatolicum	n/a	Bos taurus	147	7.30	Mila	36.3716	6.2976	2	M.C. Benchikh Elfegoun, M. Gharbi, S. Djebir, K. Kohil	Dynamique d’activité saisonnière des tiques ixodidés parasites des bovins dans deux étages bioclimatiques du nord-est algérien	Rev.élé.Med. Vét pays trop	66 (4)	117-122				2013
Hyalomma excavatum	n/a	Bos taurus	210	10.42	Mila	36.3716	6.2976	2	M.C. Benchikh Elfegoun, M. Gharbi, S. Djebir, K. Kohil	Dynamique d’activité saisonnière des tiques ixodidés parasites des bovins dans deux étages bioclimatiques du nord-est algérien	Rev.élé.Med. Vét pays trop	66 (4)	117-122				2013
Hyalomma lusitanicum	n/a	Bos taurus	22	1.09	Mila	36.3716	6.2976	2	M.C. Benchikh Elfegoun, M. Gharbi, S. Djebir, K. Kohil	Dynamique d’activité saisonnière des tiques ixodidés parasites des bovins dans deux étages bioclimatiques du nord-est algérien	Rev.élé.Med. Vét pays trop	66 (4)	117-122				2013
Hyalomma marginatum	n/a	Bos taurus	269	13.35	Mila	36.3716	6.2976	2	M.C. Benchikh Elfegoun, M. Gharbi, S. Djebir, K. Kohil	Dynamique d’activité saisonnière des tiques ixodidés parasites des bovins dans deux étages bioclimatiques du nord-est algérien	Rev.élé.Med. Vét pays trop	66 (4)	117-122				2013
Hyalomma scupense	n/a	Bos taurus	791	39.25	Mila	36.3716	6.2976	2	M.C. Benchikh Elfegoun, M. Gharbi, S. Djebir, K. Kohil	Dynamique d’activité saisonnière des tiques ixodidés parasites des bovins dans deux étages bioclimatiques du nord-est algérien	Rev.élé.Med. Vét pays trop	66 (4)	117-122				2013
Rhipicephalus annulatus	n/a	Bos taurus	36	1.78	Mila	36.3716	6.2976	2	M.C. Benchikh Elfegoun, M. Gharbi, S. Djebir, K. Kohil	Dynamique d’activité saisonnière des tiques ixodidés parasites des bovins dans deux étages bioclimatiques du nord-est algérien	Rev.élé.Med. Vét pays trop	66 (4)	117-122				2013
Rhipicephalus bursa	n/a	Bos taurus	358	17.76	Mila	36.3716	6.2976	2	M.C. Benchikh Elfegoun, M. Gharbi, S. Djebir, K. Kohil	Dynamique d’activité saisonnière des tiques ixodidés parasites des bovins dans deux étages bioclimatiques du nord-est algérien	Rev.élé.Med. Vét pays trop	66 (4)	117-122				2013
Rhipicephalus turanicus	n/a	Bos taurus	87	4.31	Mila	36.3716	6.2976	2	M.C. Benchikh Elfegoun, M. Gharbi, S. Djebir, K. Kohil	Dynamique d’activité saisonnière des tiques ixodidés parasites des bovins dans deux étages bioclimatiques du nord-est algérien	Rev.élé.Med. Vét pays trop	66 (4)	117-122				2013
Haemaphysalis punctata	n/a	Bos taurus	95	4.71	Mila	36.3716	6.2976	2	M.C. Benchikh Elfegoun, M. Gharbi, S. Djebir, K. Kohil	Dynamique d’activité saisonnière des tiques ixodidés parasites des bovins dans deux étages bioclimatiques du nord-est algérien	Rev.élé.Med. Vét pays trop	66 (4)	117-122				2013
Rhipicephalus annulatus	M, F, N, L	Bos taurus	106	4.67(P%)	Setif	36.129	5.52662	3	Badreddine BOUCHAMA, Bilal DIK, Farida BENIA, Charafedine MOUFFOK	DYNAMIQUE SAISONNIÈRE DES TIQUES (ACARI: IXODIDAE) PARASITES DES BOVINS DANS LA RÉGION SEMI-ARIDE DE LA WILAYA DE SÉTIF ALGÉRIE	Bull. Soc. zool. Fr.	145(2)	71-81				2020
Haemaphysalys sulcata	M, F	Bos taurus	6	1.67	Setif	36.129	5.52662	3	Badreddine BOUCHAMA, Bilal DIK, Farida BENIA, Charafedine MOUFFOK	DYNAMIQUE SAISONNIÈRE DES TIQUES (ACARI: IXODIDAE) PARASITES DES BOVINS DANS LA RÉGION SEMI-ARIDE DE LA WILAYA DE SÉTIF ALGÉRIE	Bull. Soc. zool. Fr.	145(2)	71-81				2020
Rhipicephalus bursa	M, F, N	Bos taurus	240	21.33	Setif	36.129	5.52662	3	Badreddine BOUCHAMA, Bilal DIK, Farida BENIA, Charafedine MOUFFOK	DYNAMIQUE SAISONNIÈRE DES TIQUES (ACARI: IXODIDAE) PARASITES DES BOVINS DANS LA RÉGION SEMI-ARIDE DE LA WILAYA DE SÉTIF ALGÉRIE	Bull. Soc. zool. Fr.	145(2)	71-81				2020
Rhipicephalus turanicus	M, F, N	Bos taurus	765	39.67	Setif	36.129	5.52662	3	Badreddine BOUCHAMA, Bilal DIK, Farida BENIA, Charafedine MOUFFOK	DYNAMIQUE SAISONNIÈRE DES TIQUES (ACARI: IXODIDAE) PARASITES DES BOVINS DANS LA RÉGION SEMI-ARIDE DE LA WILAYA DE SÉTIF ALGÉRIE	Bull. Soc. zool. Fr.	145(2)	71-81				2020
Hyalomma marginatum	M, F	Bos taurus	346	30.33	Setif	36.129	5.52662	3	Badreddine BOUCHAMA, Bilal DIK, Farida BENIA, Charafedine MOUFFOK	DYNAMIQUE SAISONNIÈRE DES TIQUES (ACARI: IXODIDAE) PARASITES DES BOVINS DANS LA RÉGION SEMI-ARIDE DE LA WILAYA DE SÉTIF ALGÉRIE	Bull. Soc. zool. Fr.	145(2)	71-81				2020
Hyalomma excavatum	M, F, N	Bos taurus	409	18.33	Setif	36.129	5.52662	3	Badreddine BOUCHAMA, Bilal DIK, Farida BENIA, Charafedine MOUFFOK	DYNAMIQUE SAISONNIÈRE DES TIQUES (ACARI: IXODIDAE) PARASITES DES BOVINS DANS LA RÉGION SEMI-ARIDE DE LA WILAYA DE SÉTIF ALGÉRIE	Bull. Soc. zool. Fr.	145(2)	71-81				2020
Hyalomma scupense	M, F, N	Bos taurus	46	4.33(P%)	Setif	36.129	5.52662	3	Badreddine BOUCHAMA, Bilal DIK, Farida BENIA, Charafedine MOUFFOK	DYNAMIQUE SAISONNIÈRE DES TIQUES (ACARI: IXODIDAE) PARASITES DES BOVINS DANS LA RÉGION SEMI-ARIDE DE LA WILAYA DE SÉTIF ALGÉRIE	Bull. Soc. zool. Fr.	145(2)	71-81				2020
Ornithodoros occidentalis	n/a	Rodent burrows	40	/	Mostaganem	35.9081	0.114456	3	Ismail Lafri, Hamza Leulmi, Fadhila Baziz-Neffah, Reda Lalout, Chergui Mohamed, Karakallah Mohamed, Philippe Parola, Idir Bitam	Detection of a novel Rickettsia sp. in soft ticks (Acari: Argasidae) in Algeria	Microbes and Infection	17	859-861	https://doi.org/10.1016/j.micinf.2015.09.010		novel Rickettsia sp	2015
Ornithodoros rupestris	n/a	Rodent burrows	40	/	Mostaganem	35.9081	0.114456	3	Ismail Lafri, Hamza Leulmi, Fadhila Baziz-Neffah, Reda Lalout, Chergui Mohamed, Karakallah Mohamed, Philippe Parola, Idir Bitam	Detection of a novel Rickettsia sp. in soft ticks (Acari: Argasidae) in Algeria	Microbes and Infection	17	859-861	https://doi.org/10.1016/j.micinf.2015.09.010		novel Rickettsia sp	2015
Ornithodoros erraticus	n/a	Rodent burrows	58	/	El tarf	36.6803	8.3718	3	Ismail Lafri, Hamza Leulmi, Fadhila Baziz-Neffah, Reda Lalout, Chergui Mohamed, Karakallah Mohamed, Philippe Parola, Idir Bitam	Detection of a novel Rickettsia sp. in soft ticks (Acari: Argasidae) in Algeria	Microbes and Infection	17	859-861	https://doi.org/10.1016/j.micinf.2015.09.010		novel Rickettsia sp	2015
Ornithodoros capensis	n/a	Larus michahellis (nests)	48	/	Algiers	36.7532	3.0503	3	Ismail Lafri, Hamza Leulmi, Fadhila Baziz-Neffah, Reda Lalout, Chergui Mohamed, Karakallah Mohamed, Philippe Parola, Idir Bitam	Detection of a novel Rickettsia sp. in soft ticks (Acari: Argasidae) in Algeria	Microbes and Infection	17	859-861	https://doi.org/10.1016/j.micinf.2015.09.010		novel Rickettsia sp	2015
Ornithodoros sonrai	n/a	Rodent burrows	8	/	Msila	35.5803	4.61923	3	Ismail Lafri, Hamza Leulmi, Fadhila Baziz-Neffah, Reda Lalout, Chergui Mohamed, Karakallah Mohamed, Philippe Parola, Idir Bitam	Detection of a novel Rickettsia sp. in soft ticks (Acari: Argasidae) in Algeria	Microbes and Infection	17	859-861	https://doi.org/10.1016/j.micinf.2015.09.010		novel Rickettsia sp	2015
Ixodes ricinus	n/a	Plegadis falcinellus	2	/	fetzara ( el tarf)	36.7282	8.01628	1	Laid Touatia,b, Jordi Figuerolac, Ahmed H. Alfarhand and Boudjéma Samraoui	Distribution patterns of ectoparasites of Glossy Ibis (Plegadis falcinellus) chicks	Zoology and Ecology	25(1)	46-53	http://dx.doi.org/10.1080/21658005.2015.1005447			2015
Ixodes ricinus	A	Bos taurus	59	/	El tarf	36.6803	8.3718	3	L. Dib, I. Bitam, M. Bensouilah, P. Parola and D. Raoult	First description of Rickettsia monacensis in Ixodes ricinus in Algeria	Clinical Microbiology and Infection	15	261-262.	https://doi.org/10.1111/j.1469-0691.2008.02277.x		Rickettsia monacensis	2009
Rhipicephalus sanguineus	M, F	Bos taurus	7	/	El tarf	36.6803	8.3718	1	Boucheikhchoukh, M., Laroche, M., Aouadi, A., Dib, L., Benakhla, A., Raoult, D., & Parola	MALDI-TOF MS identification of ticks of domestic and wild animals in Algeria and molecular detection of associated microorganisms	Comparative immunology, microbiology and infectious diseases	57	39-49	https://doi.org/10.1016/j.cimid.2018.05.002			2018
Rhipicephalus sanguineus	F	Bos taurus	7	/	souk ahras	36.2485	7.94159	1	Boucheikhchoukh, M., Laroche, M., Aouadi, A., Dib, L., Benakhla, A., Raoult, D., & Parola	MALDI-TOF MS identification of ticks of domestic and wild animals in Algeria and molecular detection of associated microorganisms	Comparative immunology, microbiology and infectious diseases	57	39-49	https://doi.org/10.1016/j.cimid.2018.05.002			2018
Rhipicephalus sanguineus	M	Bos taurus	1	/	Annaba	36.8397	7.71438	1	Boucheikhchoukh, M., Laroche, M., Aouadi, A., Dib, L., Benakhla, A., Raoult, D., & Parola	MALDI-TOF MS identification of ticks of domestic and wild animals in Algeria and molecular detection of associated microorganisms	Comparative immunology, microbiology and infectious diseases	57	39-49	https://doi.org/10.1016/j.cimid.2018.05.002			2018
Rhipicephalus bursa	M, F	Bos taurus	4	/	El tarf	36.6803	8.3718	1	Boucheikhchoukh, M., Laroche, M., Aouadi, A., Dib, L., Benakhla, A., Raoult, D., & Parola	MALDI-TOF MS identification of ticks of domestic and wild animals in Algeria and molecular detection of associated microorganisms	Comparative immunology, microbiology and infectious diseases	57	39-49	https://doi.org/10.1016/j.cimid.2018.05.002			2018
Rhipicephalus bursa	M, F	Bos taurus	22	/	souk ahras	36.2485	7.94159	1	Boucheikhchoukh, M., Laroche, M., Aouadi, A., Dib, L., Benakhla, A., Raoult, D., & Parola	MALDI-TOF MS identification of ticks of domestic and wild animals in Algeria and molecular detection of associated microorganisms	Comparative immunology, microbiology and infectious diseases	57	39-49	https://doi.org/10.1016/j.cimid.2018.05.002			2018
Rhipicephalus annulatus	M, F	Bos taurus	1410	/	El tarf	36.6803	8.3718	1	Boucheikhchoukh, M., Laroche, M., Aouadi, A., Dib, L., Benakhla, A., Raoult, D., & Parola	MALDI-TOF MS identification of ticks of domestic and wild animals in Algeria and molecular detection of associated microorganisms	Comparative immunology, microbiology and infectious diseases	57	39-49	https://doi.org/10.1016/j.cimid.2018.05.002			2018
Ixodes ricinus	M, F	Bos taurus	32	/	El tarf	36.6803	8.3718	1	Boucheikhchoukh, M., Laroche, M., Aouadi, A., Dib, L., Benakhla, A., Raoult, D., & Parola	MALDI-TOF MS identification of ticks of domestic and wild animals in Algeria and molecular detection of associated microorganisms	Comparative immunology, microbiology and infectious diseases	57	39-49	https://doi.org/10.1016/j.cimid.2018.05.002			2018
Ixodes ricinus	F	Bos taurus	1	/	souk ahras	36.2485	7.94159	1	Boucheikhchoukh, M., Laroche, M., Aouadi, A., Dib, L., Benakhla, A., Raoult, D., & Parola	MALDI-TOF MS identification of ticks of domestic and wild animals in Algeria and molecular detection of associated microorganisms	Comparative immunology, microbiology and infectious diseases	57	39-49	https://doi.org/10.1016/j.cimid.2018.05.002			2018
Hyalomma scupense	M, F	Bos taurus	113	/	El tarf	36.6803	8.3718	1	Boucheikhchoukh, M., Laroche, M., Aouadi, A., Dib, L., Benakhla, A., Raoult, D., & Parola	MALDI-TOF MS identification of ticks of domestic and wild animals in Algeria and molecular detection of associated microorganisms	Comparative immunology, microbiology and infectious diseases	57	39-49	https://doi.org/10.1016/j.cimid.2018.05.002			2018
Hyalomma scupense	M	Bos taurus	3	/	Skikda	36.7981	6.97507	1	Boucheikhchoukh, M., Laroche, M., Aouadi, A., Dib, L., Benakhla, A., Raoult, D., & Parola	MALDI-TOF MS identification of ticks of domestic and wild animals in Algeria and molecular detection of associated microorganisms	Comparative immunology, microbiology and infectious diseases	57	39-49	https://doi.org/10.1016/j.cimid.2018.05.002			2018
Hyalomma scupense	M	Bos taurus	2	/	souk ahras	36.2485	7.94159	1	Boucheikhchoukh, M., Laroche, M., Aouadi, A., Dib, L., Benakhla, A., Raoult, D., & Parola	MALDI-TOF MS identification of ticks of domestic and wild animals in Algeria and molecular detection of associated microorganisms	Comparative immunology, microbiology and infectious diseases	57	39-49	https://doi.org/10.1016/j.cimid.2018.05.002			2018
Hyalomma scupense	M, F	Bos taurus	6	/	Annaba	36.8397	7.71438	1	Boucheikhchoukh, M., Laroche, M., Aouadi, A., Dib, L., Benakhla, A., Raoult, D., & Parola	MALDI-TOF MS identification of ticks of domestic and wild animals in Algeria and molecular detection of associated microorganisms	Comparative immunology, microbiology and infectious diseases	57	39-49	https://doi.org/10.1016/j.cimid.2018.05.002			2018
Haemaphysalis punctata	F	Bos taurus	5	/	souk ahras	36.2485	7.94159	1	Boucheikhchoukh, M., Laroche, M., Aouadi, A., Dib, L., Benakhla, A., Raoult, D., & Parola	MALDI-TOF MS identification of ticks of domestic and wild animals in Algeria and molecular detection of associated microorganisms	Comparative immunology, microbiology and infectious diseases	57	39-49	https://doi.org/10.1016/j.cimid.2018.05.002			2018
Rhipicephalus sanguineus	M, F	Ovis aries	5	/	Jijel	36.7592	5.74881	1	Boucheikhchoukh, M., Laroche, M., Aouadi, A., Dib, L., Benakhla, A., Raoult, D., & Parola	MALDI-TOF MS identification of ticks of domestic and wild animals in Algeria and molecular detection of associated microorganisms	Comparative immunology, microbiology and infectious diseases	57	39-49	https://doi.org/10.1016/j.cimid.2018.05.002			2018
Rhipicephalus sanguineus	M	Ovis aries	1	/	El tarf	36.6803	8.3718	1	Boucheikhchoukh, M., Laroche, M., Aouadi, A., Dib, L., Benakhla, A., Raoult, D., & Parola	MALDI-TOF MS identification of ticks of domestic and wild animals in Algeria and molecular detection of associated microorganisms	Comparative immunology, microbiology and infectious diseases	57	39-49	https://doi.org/10.1016/j.cimid.2018.05.002			2018
Rhipicephalus bursa	M, F	Ovis aries	15	/	El tarf	36.6803	8.3718	1	Boucheikhchoukh, M., Laroche, M., Aouadi, A., Dib, L., Benakhla, A., Raoult, D., & Parola	MALDI-TOF MS identification of ticks of domestic and wild animals in Algeria and molecular detection of associated microorganisms	Comparative immunology, microbiology and infectious diseases	57	39-49	https://doi.org/10.1016/j.cimid.2018.05.002			2018
Rhipicephalus bursa	M	Ovis aries	1	/	Jijel	36.7592	5.74881	1	Boucheikhchoukh, M., Laroche, M., Aouadi, A., Dib, L., Benakhla, A., Raoult, D., & Parola	MALDI-TOF MS identification of ticks of domestic and wild animals in Algeria and molecular detection of associated microorganisms	Comparative immunology, microbiology and infectious diseases	57	39-49	https://doi.org/10.1016/j.cimid.2018.05.002			2018
Rhipicephalus annulatus	M, F	Ovis aries	12	/	El tarf	36.6803	8.3718	1	Boucheikhchoukh, M., Laroche, M., Aouadi, A., Dib, L., Benakhla, A., Raoult, D., & Parola	MALDI-TOF MS identification of ticks of domestic and wild animals in Algeria and molecular detection of associated microorganisms	Comparative immunology, microbiology and infectious diseases	57	39-49	https://doi.org/10.1016/j.cimid.2018.05.002			2018
Hyalomma scupense	F	Ovis aries	1	/	El tarf	36.6803	8.3718	1	Boucheikhchoukh, M., Laroche, M., Aouadi, A., Dib, L., Benakhla, A., Raoult, D., & Parola	MALDI-TOF MS identification of ticks of domestic and wild animals in Algeria and molecular detection of associated microorganisms	Comparative immunology, microbiology and infectious diseases	57	39-49	https://doi.org/10.1016/j.cimid.2018.05.002			2018
Haemaphysalys sulcata	M, F	Ovis aries	6	/	Guelma	36.4133	7.47506	1	Boucheikhchoukh, M., Laroche, M., Aouadi, A., Dib, L., Benakhla, A., Raoult, D., & Parola	MALDI-TOF MS identification of ticks of domestic and wild animals in Algeria and molecular detection of associated microorganisms	Comparative immunology, microbiology and infectious diseases	57	39-49	https://doi.org/10.1016/j.cimid.2018.05.002			2018
Haemaphysalys sulcata	M, F	Ovis aries	7	/	Mila	36.3716	6.2976	2	Boucheikhchoukh, M., Laroche, M., Aouadi, A., Dib, L., Benakhla, A., Raoult, D., & Parola	MALDI-TOF MS identification of ticks of domestic and wild animals in Algeria and molecular detection of associated microorganisms	Comparative immunology, microbiology and infectious diseases	57	39-49	https://doi.org/10.1016/j.cimid.2018.05.002			2018
Haemaphysalis punctata	M, F	Ovis aries	16	/	Mila	36.3716	6.2976	2	Boucheikhchoukh, M., Laroche, M., Aouadi, A., Dib, L., Benakhla, A., Raoult, D., & Parola	MALDI-TOF MS identification of ticks of domestic and wild animals in Algeria and molecular detection of associated microorganisms	Comparative immunology, microbiology and infectious diseases	57	39-49	https://doi.org/10.1016/j.cimid.2018.05.002			2018
Rhipicephalus sanguineus	M, F	Capra aegagrus hircus	12	/	Jijel	36.7592	5.74881	1	Boucheikhchoukh, M., Laroche, M., Aouadi, A., Dib, L., Benakhla, A., Raoult, D., & Parola	MALDI-TOF MS identification of ticks of domestic and wild animals in Algeria and molecular detection of associated microorganisms	Comparative immunology, microbiology and infectious diseases	57	39-49	https://doi.org/10.1016/j.cimid.2018.05.002			2018
Rhipicephalus annulatus	F	Capra aegagrus hircus	5	n/a	El tarf	36.6803	8.3718	1	Boucheikhchoukh, M., Laroche, M., Aouadi, A., Dib, L., Benakhla, A., Raoult, D., & Parola	MALDI-TOF MS identification of ticks of domestic and wild animals in Algeria and molecular detection of associated microorganisms	Comparative immunology, microbiology and infectious diseases	57	39-49	https://doi.org/10.1016/j.cimid.2018.05.002			2018
Haemaphysalys sulcata	M	Capra aegagrus hircus	2	/	El tarf	36.6803	8.3718	1	Boucheikhchoukh, M., Laroche, M., Aouadi, A., Dib, L., Benakhla, A., Raoult, D., & Parola	MALDI-TOF MS identification of ticks of domestic and wild animals in Algeria and molecular detection of associated microorganisms	Comparative immunology, microbiology and infectious diseases	57	39-49	https://doi.org/10.1016/j.cimid.2018.05.002			2018
Rhipicephalus sanguineus	M, F	Canis familiaris	240	/	El tarf	36.6803	8.3718	1	Boucheikhchoukh, M., Laroche, M., Aouadi, A., Dib, L., Benakhla, A., Raoult, D., & Parola	MALDI-TOF MS identification of ticks of domestic and wild animals in Algeria and molecular detection of associated microorganisms	Comparative immunology, microbiology and infectious diseases	57	39-49	https://doi.org/10.1016/j.cimid.2018.05.002			2018
Rhipicephalus sanguineus	M, F	Canis familiaris	11	/	souk ahras	36.2485	7.94159	1	Boucheikhchoukh, M., Laroche, M., Aouadi, A., Dib, L., Benakhla, A., Raoult, D., & Parola	MALDI-TOF MS identification of ticks of domestic and wild animals in Algeria and molecular detection of associated microorganisms	Comparative immunology, microbiology and infectious diseases	57	39-49	https://doi.org/10.1016/j.cimid.2018.05.002			2018
Rhipicephalus bursa	M, F	Canis familiaris	79	/	El tarf	36.6803	8.3718	1	Boucheikhchoukh, M., Laroche, M., Aouadi, A., Dib, L., Benakhla, A., Raoult, D., & Parola	MALDI-TOF MS identification of ticks of domestic and wild animals in Algeria and molecular detection of associated microorganisms	Comparative immunology, microbiology and infectious diseases	57	39-49	https://doi.org/10.1016/j.cimid.2018.05.002			2018
Rhipicephalus annulatus	F	Canis familiaris	1	/	souk ahras	36.2485	7.94159	1	Boucheikhchoukh, M., Laroche, M., Aouadi, A., Dib, L., Benakhla, A., Raoult, D., & Parola	MALDI-TOF MS identification of ticks of domestic and wild animals in Algeria and molecular detection of associated microorganisms	Comparative immunology, microbiology and infectious diseases	57	39-49	https://doi.org/10.1016/j.cimid.2018.05.002			2018
Ixodes ricinus	M, F	Canis familiaris	4	/	El tarf	36.6803	8.3718	1	Boucheikhchoukh, M., Laroche, M., Aouadi, A., Dib, L., Benakhla, A., Raoult, D., & Parola	MALDI-TOF MS identification of ticks of domestic and wild animals in Algeria and molecular detection of associated microorganisms	Comparative immunology, microbiology and infectious diseases	57	39-49	https://doi.org/10.1016/j.cimid.2018.05.002			2018
Rhipicephalus sanguineus	M	Felis catus	1	/	Annaba	36.8397	7.71438	1	Boucheikhchoukh, M., Laroche, M., Aouadi, A., Dib, L., Benakhla, A., Raoult, D., & Parola	MALDI-TOF MS identification of ticks of domestic and wild animals in Algeria and molecular detection of associated microorganisms	Comparative immunology, microbiology and infectious diseases	57	39-49	https://doi.org/10.1016/j.cimid.2018.05.002			2018
Rhipicephalus sanguineus	M, F	Felis catus	57	/	El tarf	36.6803	8.3718	1	Boucheikhchoukh, M., Laroche, M., Aouadi, A., Dib, L., Benakhla, A., Raoult, D., & Parola	MALDI-TOF MS identification of ticks of domestic and wild animals in Algeria and molecular detection of associated microorganisms	Comparative immunology, microbiology and infectious diseases	57	39-49	https://doi.org/10.1016/j.cimid.2018.05.002			2018
Rhipicephalus bursa	M	Felis catus	1	/	El tarf	36.6803	8.3718	1	Boucheikhchoukh, M., Laroche, M., Aouadi, A., Dib, L., Benakhla, A., Raoult, D., & Parola	MALDI-TOF MS identification of ticks of domestic and wild animals in Algeria and molecular detection of associated microorganisms	Comparative immunology, microbiology and infectious diseases	57	39-49	https://doi.org/10.1016/j.cimid.2018.05.002			2018
Rhipicephalus annulatus	M, F	Equus cabalus	470	/	El tarf	36.6803	8.3718	1	Boucheikhchoukh, M., Laroche, M., Aouadi, A., Dib, L., Benakhla, A., Raoult, D., & Parola	MALDI-TOF MS identification of ticks of domestic and wild animals in Algeria and molecular detection of associated microorganisms	Comparative immunology, microbiology and infectious diseases	57	39-49	https://doi.org/10.1016/j.cimid.2018.05.002			2018
Rhipicephalus sanguineus	M, F	Atelerix algirus	61	/	El tarf	36.6803	8.3718	1	Boucheikhchoukh, M., Laroche, M., Aouadi, A., Dib, L., Benakhla, A., Raoult, D., & Parola	MALDI-TOF MS identification of ticks of domestic and wild animals in Algeria and molecular detection of associated microorganisms	Comparative immunology, microbiology and infectious diseases	57	39-49	https://doi.org/10.1016/j.cimid.2018.05.002			2018
Rhipicephalus bursa	M, F	Atelerix algirus	11	/	El tarf	36.6803	8.3718	1	Boucheikhchoukh, M., Laroche, M., Aouadi, A., Dib, L., Benakhla, A., Raoult, D., & Parola	MALDI-TOF MS identification of ticks of domestic and wild animals in Algeria and molecular detection of associated microorganisms	Comparative immunology, microbiology and infectious diseases	57	39-49	https://doi.org/10.1016/j.cimid.2018.05.002			2018
Hyalomma aegyptium	M, F	Testudo graeca	3	/	El tarf	36.6803	8.3718	1	Boucheikhchoukh, M., Laroche, M., Aouadi, A., Dib, L., Benakhla, A., Raoult, D., & Parola	MALDI-TOF MS identification of ticks of domestic and wild animals in Algeria and molecular detection of associated microorganisms	Comparative immunology, microbiology and infectious diseases	57	39-49	https://doi.org/10.1016/j.cimid.2018.05.002			2018
Argas persicus	M, F	Gallus gallus domesticus	587	/	Setif	36.129	5.52662	1	Boucheikhchoukh, M., Laroche, M., Aouadi, A., Dib, L., Benakhla, A., Raoult, D., & Parola	MALDI-TOF MS identification of ticks of domestic and wild animals in Algeria and molecular detection of associated microorganisms	Comparative immunology, microbiology and infectious diseases	57	39-49	https://doi.org/10.1016/j.cimid.2018.05.002			2018
Argas persicus	M, F	Gallus gallus domesticus	814	/	Msila	35.5803	4.61923	1	Boucheikhchoukh, M., Laroche, M., Aouadi, A., Dib, L., Benakhla, A., Raoult, D., & Parola	MALDI-TOF MS identification of ticks of domestic and wild animals in Algeria and molecular detection of associated microorganisms	Comparative immunology, microbiology and infectious diseases	57	39-49	https://doi.org/10.1016/j.cimid.2018.05.002			2018
Hyalomma aegyptium	A	Testudo graeca	56	/	Laghouat (Aflou)	33.9959	2.13627	3	Matej Kautman, Ghoulem Tiar, Anna Papa, Pavel Široký	AP92-like Crimean-Congo Hemorrhagic Fever Virus in Hyalomma aegyptium Ticks, Algeria	Emerging infectious diseases	22(2)	354-355	DOI: http://dx.doi.org/10.3201/eid2202.151528		CCHFV	2016
Ixodes ricinus	M, F, N	Flagging	80	/	El tarf , Bougous (El Ghora)	36.6299	8.46418	1	Wassila Benredjem, Hamza Leulmi,Idir Bitam, Didier Raoult, and Philippe Parola	Borrelia garinii and Rickettsia monacensis in Ixodes ricinus Ticks, Algeria	Emerging infectious diseases	20(10)	1776-1777	doi: 10.3201/eid2010.140265		Borrelia garinii, Reckettsia monacensis	2014
Rhipicephalus sanguineus	M, F	Flagging	14	/	El tarf , Bougous (El Ghora)	36.6299	8.46418	1	Wassila Benredjem, Hamza Leulmi,Idir Bitam, Didier Raoult, and Philippe Parola	Borrelia garinii and Rickettsia monacensis in Ixodes ricinus Ticks, Algeria	Emerging infectious diseases	20(10)	1776-1777	doi: 10.3201/eid2010.140265			2014
Ixodes ricinus	n/a	Psammodromus algirus	158	35.6	El kala national park	36.6461	8.28711	3	Z.Bouslama, H. Soualah-alila, A. Belabed, K. Oouali.	Etude du système Tiques-Lézard dans le parc national d’El Kala (Nord-Est algérie)	Mesogée	65	73-83			Rickettsia sp	2009
Ixodes ricinus	n/a	Podarcis hispanica vaucheri	18	11.66	El kala national park	36.6461	8.28711	3	Z.Bouslama, H. Soualah-alila, A. Belabed, K. Oouali.	Etude du système Tiques-Lézard dans le parc national d’El Kala (Nord-Est algérie)	Mesogée	65	73-83				2009
Ixodes ricinus	n/a	Timon pater	26	12.25	El kala national park	36.6461	8.28711	3	Z.Bouslama, H. Soualah-alila, A. Belabed, K. Oouali.	Etude du système Tiques-Lézard dans le parc national d’El Kala (Nord-Est algérie)	Mesogée	65	73-83				2009
Hyalomma aegyptium	n/a	Testudo graeca	17	n/a	Algiers	36.7616	2.83689	1	I. Bitam, T. Kernif, Z. Harrat, P. Parola and D. Raoult	First detection of Rickettsia aeschlimannii in Hyalomma aegyptium from Algeria	Clinical Microbiology and Infection	15	253-254	DOI:https://doi.org/10.1111/j.1469-0691.2008.02274.x		Rickettsia aeschlimannii	2009
Hyalomma marginatum	A	Bos taurus	n/a	/	Ain ennoussour	36.2833	4.48333	1	I. BITAM, P. PAROLA, K. MATSUMOTO, M. ROLAIN, B. BAZIZ, C. BOUBID, Z. HARRAT, M. BELKAID AND DIDIER RAOULT	First molecular detection of R. conorii, R. aeschlimannii, and R. massiliae in ticks from Algeria	Annals of the New York Academy of Sciences	1078(1)	368-372	doi: 10.1196/annals.1374.073		R. aeschlimanni	2006
Hyalomma marginatum	A	Ovis aries	n/a	/	Ain ennoussour	36.2833	4.48333	1	I. BITAM, P. PAROLA, K. MATSUMOTO, M. ROLAIN, B. BAZIZ, C. BOUBID, Z. HARRAT, M. BELKAID AND DIDIER RAOULT	First molecular detection of R. conorii, R. aeschlimannii, and R. massiliae in ticks from Algeria	Annals of the New York Academy of Sciences	1078(1)	368-372	doi: 10.1196/annals.1374.073			2006
Rhipicephalus sanguineus	A	Capra aegagrus hircus	3	/	El Tarf	36.6803	8.3718	1	I. BITAM, P. PAROLA, K. MATSUMOTO, M. ROLAIN, B. BAZIZ, C. BOUBID, Z. HARRAT, M. BELKAID AND DIDIER RAOULT	First molecular detection of R. conorii, R. aeschlimannii, and R. massiliae in ticks from Algeria	Annals of the New York Academy of Sciences	1078(1)	368-372	doi: 10.1196/annals.1374.073			2006
Hyalomma marginatum	A	Bos taurus	3	/	Jijel	36.7592	5.74881	1	I. BITAM, P. PAROLA, K. MATSUMOTO, M. ROLAIN, B. BAZIZ, C. BOUBID, Z. HARRAT, M. BELKAID AND DIDIER RAOULT	First molecular detection of R. conorii, R. aeschlimannii, and R. massiliae in ticks from Algeria	Annals of the New York Academy of Sciences	1078(1)	368-372	doi: 10.1196/annals.1374.073		R. aeschlimanni	2006
Rhipicephalus bursa	A	Bos taurus	33	/	Imeghdacen	36.6335	4.59765	1	I. BITAM, P. PAROLA, K. MATSUMOTO, M. ROLAIN, B. BAZIZ, C. BOUBID, Z. HARRAT, M. BELKAID AND DIDIER RAOULT	First molecular detection of R. conorii, R. aeschlimannii, and R. massiliae in ticks from Algeria	Annals of the New York Academy of Sciences	1078(1)	368-372	doi: 10.1196/annals.1374.073			2006
Rhipicephalus turanicus	A	Bos taurus	2	/	Tizi ouezou	36.6298	4.07684	2	I. BITAM, P. PAROLA, K. MATSUMOTO, M. ROLAIN, B. BAZIZ, C. BOUBID, Z. HARRAT, M. BELKAID AND DIDIER RAOULT	First molecular detection of R. conorii, R. aeschlimannii, and R. massiliae in ticks from Algeria	Annals of the New York Academy of Sciences	1078(1)	368-372	doi: 10.1196/annals.1374.073		R.massilae	2006
Hyalomma scupense	A	Bos taurus	5	/	Tafraoui	35.488	0.776966	1	I. BITAM, P. PAROLA, K. MATSUMOTO, M. ROLAIN, B. BAZIZ, C. BOUBID, Z. HARRAT, M. BELKAID AND DIDIER RAOULT	First molecular detection of R. conorii, R. aeschlimannii, and R. massiliae in ticks from Algeria	Annals of the New York Academy of Sciences	1078(1)	368-372	doi: 10.1196/annals.1374.073		R. aeschlimanni	2006
Rhipicephalus sanguineus	A	Atelerix algirus	16	/	Algiers	36.7532	3.0503	1	I. BITAM, P. PAROLA, K. MATSUMOTO, M. ROLAIN, B. BAZIZ, C. BOUBID, Z. HARRAT, M. BELKAID AND DIDIER RAOULT	First molecular detection of R. conorii, R. aeschlimannii, and R. massiliae in ticks from Algeria	Annals of the New York Academy of Sciences	1078(1)	368-372	doi: 10.1196/annals.1374.073		R.conori, R. massilae	2006
Rhipicephalus turanicus	A	Atelerix algirus	1	/	Algiers	36.7532	3.0503	1	I. BITAM, P. PAROLA, K. MATSUMOTO, M. ROLAIN, B. BAZIZ, C. BOUBID, Z. HARRAT, M. BELKAID AND DIDIER RAOULT	First molecular detection of R. conorii, R. aeschlimannii, and R. massiliae in ticks from Algeria	Annals of the New York Academy of Sciences	1078(1)	368-372	doi: 10.1196/annals.1374.073		R.massilae	2006
Rhipicephalus turanicus	A	Capra aegagrus hircus	1	/	El Tarf	36.6803	8.3718	1	I. BITAM, P. PAROLA, K. MATSUMOTO, M. ROLAIN, B. BAZIZ, C. BOUBID, Z. HARRAT, M. BELKAID AND DIDIER RAOULT	First molecular detection of R. conorii, R. aeschlimannii, and R. massiliae in ticks from Algeria	Annals of the New York Academy of Sciences	1078(1)	368-372	doi: 10.1196/annals.1374.073		R.massilae	2006
Rhipicephalus annulatus	n/a	Bos taurus	n/a	79,96 P	Jijel (Taher)	36.7105	5.94948	3	Benchikh-elfegOun M., Benakhla A, Bentounsi B, Bouattour A, Piarroux r	identification et cinétique saisonnière des tiques parasites des bovins dans la région de taher (Jijel) Algérie	Annales de médecine vétérinaire	151	209-2014				2007
Rhipicephalus bursa	n/a	Bos taurus	n/a	9,35 P	Jijel (Taher)	36.7105	5.94948	3	Benchikh-elfegOun M., Benakhla A, Bentounsi B, Bouattour A, Piarroux r	identification et cinétique saisonnière des tiques parasites des bovins dans la région de taher (Jijel) Algérie	Annales de médecine vétérinaire	151	209-2014				2007
Rhipicephalus turanicus	n/a	Bos taurus	n/a	2.64	Jijel (Taher)	36.7105	5.94948	3	Benchikh-elfegOun M., Benakhla A, Bentounsi B, Bouattour A, Piarroux r	identification et cinétique saisonnière des tiques parasites des bovins dans la région de taher (Jijel) Algérie	Annales de médecine vétérinaire	151	209-2014				2007
Hyalomma lusitanicum	n/a	Bos taurus	n/a	5,48 P	Jijel (Taher)	36.7105	5.94948	3	Benchikh-elfegOun M., Benakhla A, Bentounsi B, Bouattour A, Piarroux r	identification et cinétique saisonnière des tiques parasites des bovins dans la région de taher (Jijel) Algérie	Annales de médecine vétérinaire	151	209-2014				2007
Hyalomma scupense	n/a	Bos taurus	n/a	2.55	Jijel (Taher)	36.7105	5.94948	3	Benchikh-elfegOun M., Benakhla A, Bentounsi B, Bouattour A, Piarroux r	identification et cinétique saisonnière des tiques parasites des bovins dans la région de taher (Jijel) Algérie	Annales de médecine vétérinaire	151	209-2014				2007
Rhipicephalus sanguineus	n/a	Canis familiaris	254	77.2	EL kala	36.7333	8.185	3	F. Matallah, A. Benakhla, A. Bouattour	Infestation du chien par Rhipicephalus sanguineus dans deux régions de l'extrême nord-est de l'Algérie	Revue d’élevage et de médecine vétérinaire des pays tropicaux	66 (3)	97-101	https://doi.org/10.19182/remvt.10137			2013
Rhipicephalus sanguineus	n/a	Canis familiaris	566	100	souk ahras	36.2485	7.94159	3	F. Matallah, A. Benakhla, A. Bouattour	Infestation du chien par Rhipicephalus sanguineus dans deux régions de l'extrême nord-est de l'Algérie	Revue d’élevage et de médecine vétérinaire des pays tropicaux	66 (3)	97-101	https://doi.org/10.19182/remvt.10137			2013
Ixodes ricinus	n/a	Canis familiaris	43	13.1	El kala	36.7333	8.185	3	F. Matallah, A. Benakhla, A. Bouattour	Infestation du chien par Rhipicephalus sanguineus dans deux régions de l'extrême nord-est de l'Algérie	Revue d’élevage et de médecine vétérinaire des pays tropicaux	66 (3)	97-101	https://doi.org/10.19182/remvt.10137			2013
Haemaphysalis punctata	n/a	Canis familiaris	32	9.7	El kala	36.7333	8.185	3	F. Matallah, A. Benakhla, A. Bouattour	Infestation du chien par Rhipicephalus sanguineus dans deux régions de l'extrême nord-est de l'Algérie	Revue d’élevage et de médecine vétérinaire des pays tropicaux	66 (3)	97-101	https://doi.org/10.19182/remvt.10137			2013
Rhipicephalus sanguineus	n/a	Myotis cappaccinii	n/a	/	Benmhidi	36.77	7.87	1	Mohamed Lamine Bendjeddou, I. Bitam, A. Abiadh, Z. Bouslama, Z. Amr	New records of arthropod ectoparasites of bats from north-eastern Algeria	Jordan Journal of Biological Sciences	6 (4)	324-327	DOI: 10.12816/0001633			2013
Rhipicephalus sanguineus	n/a	Hypsugo savii	n/a	/	Kehf Nasser	36.92	8.55	1	Mohamed Lamine Bendjeddou, I. Bitam, A. Abiadh, Z. Bouslama, Z. Amr	New records of arthropod ectoparasites of bats from north-eastern Algeria	Jordan Journal of Biological Sciences	6 (4)	324-327	DOI: 10.12816/0001633			2013
Rhipicephalus sanguineus	n/a	Myotis punicus	n/a	/	Kehf Lagareb	36.9	8.54	1	Mohamed Lamine Bendjeddou, I. Bitam, A. Abiadh, Z. Bouslama, Z. Amr	New records of arthropod ectoparasites of bats from north-eastern Algeria	Jordan Journal of Biological Sciences	6 (4)	324-327	DOI: 10.12816/0001633			2013
Rhipicephalus sanguineus	n/a	Miniopterus schreibersii	n/a	/	Grotte du littoral	36.92	8.52	1	Mohamed Lamine Bendjeddou, I. Bitam, A. Abiadh, Z. Bouslama, Z. Amr	New records of arthropod ectoparasites of bats from north-eastern Algeria	Jordan Journal of Biological Sciences	6 (4)	324-327	DOI: 10.12816/0001633			2013
Ornithodoros rupestris	n/a	Rodent burrows	60	/	Mostaganem	35.9501	0.022208	1	I. Lafri, W. Benredjem, F. Neffah-Baaziz, R. Lalout, K. Abdelouahed, B. Gassen, S. Bakhouch, M. Chergui, M. Karakellah, H. Adjmi-Hamoudi and I. Bitam	Inventory and update on argasid ticks and associated pathogens in Algeria	New microbes and new infections	23	111-114	https://doi.org/10.1016/j.nmni.2018.02.009			2018
Ornithodoros occidentalis	n/a	Rodent burrows	20	/	Mostaganem	35.9501	0.022208	1	I. Lafri, W. Benredjem, F. Neffah-Baaziz, R. Lalout, K. Abdelouahed, B. Gassen, S. Bakhouch, M. Chergui, M. Karakellah, H. Adjmi-Hamoudi and I. Bitam	Inventory and update on argasid ticks and associated pathogens in Algeria	New microbes and new infections	23	111-114	https://doi.org/10.1016/j.nmni.2018.02.009			2018
Argas persicus	n/a	Gallus gallus domesticus	69	/	Tamanrasset	20.9506	5.91745	1	I. Lafri, W. Benredjem, F. Neffah-Baaziz, R. Lalout, K. Abdelouahed, B. Gassen, S. Bakhouch, M. Chergui, M. Karakellah, H. Adjmi-Hamoudi and I. Bitam	Inventory and update on argasid ticks and associated pathogens in Algeria	New microbes and new infections	23	111-114	https://doi.org/10.1016/j.nmni.2018.02.009			2018
Ornithodoros erraticus	n/a	Rodent burrows	61	/	EL Tarf	36.6803	8.3718	1	I. Lafri, W. Benredjem, F. Neffah-Baaziz, R. Lalout, K. Abdelouahed, B. Gassen, S. Bakhouch, M. Chergui, M. Karakellah, H. Adjmi-Hamoudi and I. Bitam	Inventory and update on argasid ticks and associated pathogens in Algeria	New microbes and new infections	23	111-114	https://doi.org/10.1016/j.nmni.2018.02.009			2018
Ornithodoros capensis	n/a	Larus michahellis (nests)	58	/	Algiers	36.7532	3.0503	1	I. Lafri, W. Benredjem, F. Neffah-Baaziz, R. Lalout, K. Abdelouahed, B. Gassen, S. Bakhouch, M. Chergui, M. Karakellah, H. Adjmi-Hamoudi and I. Bitam	Inventory and update on argasid ticks and associated pathogens in Algeria	New microbes and new infections	23	111-114	https://doi.org/10.1016/j.nmni.2018.02.009			2018
Ornithodoros sonrai	n/a	Rodent burrows	32	/	Msila	35.5803	4.61923	1	I. Lafri, W. Benredjem, F. Neffah-Baaziz, R. Lalout, K. Abdelouahed, B. Gassen, S. Bakhouch, M. Chergui, M. Karakellah, H. Adjmi-Hamoudi and I. Bitam	Inventory and update on argasid ticks and associated pathogens in Algeria	New microbes and new infections	23	111-114	https://doi.org/10.1016/j.nmni.2018.02.009			2018
Ixodes ricinus	n/a	Bos taurus	475	/	El Tarf	36.6803	8.3718	1	L. Dib, I. Lafri, M. Boucheikhchoukh, Z. Dendani, I. Bitam and A. Benakhla	Seasonal distribution of Rickettsia spp. in ticks in northeast Algeria	New microbes and new infections	27	48-52	https://doi.org/10.1016/j.nmni.2018.10.008		R.helvetica, R. monasensis, R. raoultii	2019
Rhipicephalus bursa	n/a	Bos taurus	181	/	El Tarf	36.6803	8.3718	1	L. Dib, I. Lafri, M. Boucheikhchoukh, Z. Dendani, I. Bitam and A. Benakhla	Seasonal distribution of Rickettsia spp. in ticks in northeast Algeria	New microbes and new infections	27	48-52	https://doi.org/10.1016/j.nmni.2018.10.008		R.massilae	2019
Ixodes ricinus	F	Rattus rattus	n/a	/	El kala	36.7333	8.185	1	Farida Becir, Idir Bitam, Hadjira Hannachi, M’Barek Chetoui and Zihad Bouslama	Rattus rattus Parasites of El-Kala National Park (Algeria)	International Conference on Applied Life Sciences (ICALS2012)						2012
Ixodes ricinus	n/a	Flagging	n/a	/	Blida	36.4974	2.69466	2	Tahar Kernif, Dalila Messaoudene, Soraya Ouahioune, Philippe Parola, Didier Raoult, Idir Bitam	Spotted fever group rickettsiae identified in Dermacentor marginatus and Ixodes ricinus ticks in Algeria	Ticks and tick-borne diseases	3(5-6)	380-381	http://dx.doi.org/10.1016/j.ttbdis.2012.10.012			2012
Haemaphysalis spp.	n/a	Flagging	n/a	/	Blida	36.4974	2.69466	2	Tahar Kernif, Dalila Messaoudene, Soraya Ouahioune, Philippe Parola, Didier Raoult, Idir Bitam	Spotted fever group rickettsiae identified in Dermacentor marginatus and Ixodes ricinus ticks in Algeria	Ticks and tick-borne diseases	3(5-6)	380-381	http://dx.doi.org/10.1016/j.ttbdis.2012.10.012			2012
Dermacentor marginatus	n/a	Flagging	4	/	Blida	36.4974	2.69466	2	Tahar Kernif, Dalila Messaoudene, Soraya Ouahioune, Philippe Parola, Didier Raoult, Idir Bitam	Spotted fever group rickettsiae identified in Dermacentor marginatus and Ixodes ricinus ticks in Algeria	Ticks and tick-borne diseases	3(5-6)	380-381	http://dx.doi.org/10.1016/j.ttbdis.2012.10.012		R. slovaca	2012
Ixodes ricinus	n/a	Bos taurus	23	/	Tizi ouezou	36.6298	4.07684	2	Tahar Kernif, Dalila Messaoudene, Soraya Ouahioune, Philippe Parola, Didier Raoult, Idir Bitam	Spotted fever group rickettsiae identified in Dermacentor marginatus and Ixodes ricinus ticks in Algeria	Ticks and tick-borne diseases	3(5-6)	380-381	http://dx.doi.org/10.1016/j.ttbdis.2012.10.012		R. helvetica, R.monacensis	2012
Ixodes ricinus	N, L	Psammodromus algirus	n/a	/	Annaba (Seraidi)	36.8731	7.64558	1	Hana Soualah-Alila, Zihad Bouslama, Zuhair Amr, Rihan Bani Hani	Tick infestations (Acari: Ixodidae) on three lizard species from Seraidi (Annaba District), northeastern Algeria	Experimental and Applied Acarology,	67(1)	159-163	DOI 10.1007/s10493-015-9932-1			2015
Ixodes ricinus	N, L	Podarcis hispanica vaucheri	n/a	/	Annaba (Seraidi)	36.8731	7.64558	1	Hana Soualah-Alila, Zihad Bouslama, Zuhair Amr, Rihan Bani Hani	Tick infestations (Acari: Ixodidae) on three lizard species from Seraidi (Annaba District), northeastern Algeria	Experimental and Applied Acarology,	67(1)	159-163	DOI 10.1007/s10493-015-9932-1			2015
Ixodes ricinus	N, L	Timon pater	n/a	/	Annaba (Seraidi)	36.8731	7.64558	1	Hana Soualah-Alila, Zihad Bouslama, Zuhair Amr, Rihan Bani Hani	Tick infestations (Acari: Ixodidae) on three lizard species from Seraidi (Annaba District), northeastern Algeria	Experimental and Applied Acarology,	67(1)	159-163	DOI 10.1007/s10493-015-9932-1			2015
Rhipicephalus sanguineus	M, F	Bos taurus	316	/	El Taref (el ghorra)	36.6803	8.3718	1	Hamza Leulmi, Atef Aouadi, Idir Bitam, Amina Bessas, Ahmed Benakhla, Didier Raoult and Philippe Parola	Detection of Bartonella tamiae, Coxiella burnetii and rickettsiae in arthropods and tissues from wild and domestic animals in northeastern Algeria	Parasites & vectors	9 (1)	27	DOI 10.1186/s13071-016-1316-9		R.massiliae	2016
Rhipicephalus sanguineus	M, F	Ovis aries	454	/	El Taref (el ghorra)	36.6803	8.3718	1	Hamza Leulmi, Atef Aouadi, Idir Bitam, Amina Bessas, Ahmed Benakhla, Didier Raoult and Philippe Parola	Detection of Bartonella tamiae, Coxiella burnetii and rickettsiae in arthropods and tissues from wild and domestic animals in northeastern Algeria	Parasites & vectors	9 (1)	27	DOI 10.1186/s13071-016-1316-9		R.massiliae	2016
Rhipicephalus sanguineus	M, F	Capra aegagrus hircus	104	/	El Taref (el ghorra)	36.6803	8.3718	1	Hamza Leulmi, Atef Aouadi, Idir Bitam, Amina Bessas, Ahmed Benakhla, Didier Raoult and Philippe Parola	Detection of Bartonella tamiae, Coxiella burnetii and rickettsiae in arthropods and tissues from wild and domestic animals in northeastern Algeria	Parasites & vectors	9 (1)	27	DOI 10.1186/s13071-016-1316-9			2016
Rhipicephalus sanguineus	M, F	Canis familiaris	323	/	El Taref (el ghorra)	36.6803	8.3718	1	Hamza Leulmi, Atef Aouadi, Idir Bitam, Amina Bessas, Ahmed Benakhla, Didier Raoult and Philippe Parola	Detection of Bartonella tamiae, Coxiella burnetii and rickettsiae in arthropods and tissues from wild and domestic animals in northeastern Algeria	Parasites & vectors	9 (1)	27	DOI 10.1186/s13071-016-1316-9			2016
Rhipicephalus sanguineus	M, F	Sus scrofa	9	/	souk ahras (cheabat el balout)	36.2485	7.94159	1	Hamza Leulmi, Atef Aouadi, Idir Bitam, Amina Bessas, Ahmed Benakhla, Didier Raoult and Philippe Parola	Detection of Bartonella tamiae, Coxiella burnetii and rickettsiae in arthropods and tissues from wild and domestic animals in northeastern Algeria	Parasites & vectors	9 (1)	27	DOI 10.1186/s13071-016-1316-9		R.massiliae	2016
Rhipicephalus sanguineus	M, F	Hepestes ichneumon	4	/	souk ahras (cheabat el balout)	36.2485	7.94159	1	Hamza Leulmi, Atef Aouadi, Idir Bitam, Amina Bessas, Ahmed Benakhla, Didier Raoult and Philippe Parola	Detection of Bartonella tamiae, Coxiella burnetii and rickettsiae in arthropods and tissues from wild and domestic animals in northeastern Algeria	Parasites & vectors	9 (1)	27	DOI 10.1186/s13071-016-1316-9		R.massiliae	2016
Rhipicephalus sanguineus	M, F	Canis aureus	23	/	souk ahras (cheabat el balout)	36.2485	7.94159	1	Hamza Leulmi, Atef Aouadi, Idir Bitam, Amina Bessas, Ahmed Benakhla, Didier Raoult and Philippe Parola	Detection of Bartonella tamiae, Coxiella burnetii and rickettsiae in arthropods and tissues from wild and domestic animals in northeastern Algeria	Parasites & vectors	9 (1)	27	DOI 10.1186/s13071-016-1316-9		R.massiliae	2016
Rhipicephalus sanguineus	M, F	Atelerix algirus	10	/	souk ahras (cheabat el balout)	36.2485	7.94159	1	Hamza Leulmi, Atef Aouadi, Idir Bitam, Amina Bessas, Ahmed Benakhla, Didier Raoult and Philippe Parola	Detection of Bartonella tamiae, Coxiella burnetii and rickettsiae in arthropods and tissues from wild and domestic animals in northeastern Algeria	Parasites & vectors	9 (1)	27	DOI 10.1186/s13071-016-1316-9			2016
Rhipicephalus bursa	M, F	Bos taurus	50	/	El Taref (el ghorra)	36.6803	8.3718	1	Hamza Leulmi, Atef Aouadi, Idir Bitam, Amina Bessas, Ahmed Benakhla, Didier Raoult and Philippe Parola	Detection of Bartonella tamiae, Coxiella burnetii and rickettsiae in arthropods and tissues from wild and domestic animals in northeastern Algeria	Parasites & vectors	9 (1)	27	DOI 10.1186/s13071-016-1316-9		R.massiliae	2016
Rhipicephalus bursa	M, F	Ovis aries	72	/	El Taref (el ghorra)	36.6803	8.3718	1	Hamza Leulmi, Atef Aouadi, Idir Bitam, Amina Bessas, Ahmed Benakhla, Didier Raoult and Philippe Parola	Detection of Bartonella tamiae, Coxiella burnetii and rickettsiae in arthropods and tissues from wild and domestic animals in northeastern Algeria	Parasites & vectors	9 (1)	27	DOI 10.1186/s13071-016-1316-9			2016
Rhipicephalus bursa	M	Capra aegagrus hircus	19	/	El Taref (el ghorra)	36.6803	8.3718	1	Hamza Leulmi, Atef Aouadi, Idir Bitam, Amina Bessas, Ahmed Benakhla, Didier Raoult and Philippe Parola	Detection of Bartonella tamiae, Coxiella burnetii and rickettsiae in arthropods and tissues from wild and domestic animals in northeastern Algeria	Parasites & vectors	9 (1)	27	DOI 10.1186/s13071-016-1316-9			2016
Hyalomma lusitanicum	M	Ovis aries	1	/	El Taref (el ghorra)	36.6803	8.3718	1	Hamza Leulmi, Atef Aouadi, Idir Bitam, Amina Bessas, Ahmed Benakhla, Didier Raoult and Philippe Parola	Detection of Bartonella tamiae, Coxiella burnetii and rickettsiae in arthropods and tissues from wild and domestic animals in northeastern Algeria	Parasites & vectors	9 (1)	27	DOI 10.1186/s13071-016-1316-9			2016
Hyalomma lusitanicum	M, F	Capra aegagrus hircus	3	/	El Taref (el ghorra)	36.6803	8.3718	1	Hamza Leulmi, Atef Aouadi, Idir Bitam, Amina Bessas, Ahmed Benakhla, Didier Raoult and Philippe Parola	Detection of Bartonella tamiae, Coxiella burnetii and rickettsiae in arthropods and tissues from wild and domestic animals in northeastern Algeria	Parasites & vectors	9 (1)	27	DOI 10.1186/s13071-016-1316-9			2016
Hyalomma scupense	M, F	Bos taurus	94	/	El Taref (el ghorra)	36.6803	8.3718	1	Hamza Leulmi, Atef Aouadi, Idir Bitam, Amina Bessas, Ahmed Benakhla, Didier Raoult and Philippe Parola	Detection of Bartonella tamiae, Coxiella burnetii and rickettsiae in arthropods and tissues from wild and domestic animals in northeastern Algeria	Parasites & vectors	9 (1)	27	DOI 10.1186/s13071-016-1316-9		Ri. aeschlimannii	2016
Hyalomma anatolicum	M, F	Bos taurus	105	/	El Taref (el ghorra)	36.6803	8.3718	1	Hamza Leulmi, Atef Aouadi, Idir Bitam, Amina Bessas, Ahmed Benakhla, Didier Raoult and Philippe Parola	Detection of Bartonella tamiae, Coxiella burnetii and rickettsiae in arthropods and tissues from wild and domestic animals in northeastern Algeria	Parasites & vectors	9 (1)	27	DOI 10.1186/s13071-016-1316-9		Ri. aeschlimannii	2016
Hyalomma marginatum	F	Capra aegagrus hircus	4	/	El Taref (el ghorra)	36.6803	8.3718	1	Hamza Leulmi, Atef Aouadi, Idir Bitam, Amina Bessas, Ahmed Benakhla, Didier Raoult and Philippe Parola	Detection of Bartonella tamiae, Coxiella burnetii and rickettsiae in arthropods and tissues from wild and domestic animals in northeastern Algeria	Parasites & vectors	9 (1)	27	DOI 10.1186/s13071-016-1316-9			2016
Ixodes ricinus	M	Ovis aries	1	/	El Taref (el ghorra)	36.6803	8.3718	1	Hamza Leulmi, Atef Aouadi, Idir Bitam, Amina Bessas, Ahmed Benakhla, Didier Raoult and Philippe Parola	Detection of Bartonella tamiae, Coxiella burnetii and rickettsiae in arthropods and tissues from wild and domestic animals in northeastern Algeria	Parasites & vectors	9 (1)	27	DOI 10.1186/s13071-016-1316-9			2016
Ixodes ricinus	M	Hepestes ichneumon	1	/	souk ahras (cheabat el balout)	36.2485	7.94159	1	Hamza Leulmi, Atef Aouadi, Idir Bitam, Amina Bessas, Ahmed Benakhla, Didier Raoult and Philippe Parola	Detection of Bartonella tamiae, Coxiella burnetii and rickettsiae in arthropods and tissues from wild and domestic animals in northeastern Algeria	Parasites & vectors	9 (1)	27	DOI 10.1186/s13071-016-1316-9			2016
Ixodes hexagonus	F	Canis familiaris	2	/	El Taref (el ghorra)	36.6803	8.3718	1	Hamza Leulmi, Atef Aouadi, Idir Bitam, Amina Bessas, Ahmed Benakhla, Didier Raoult and Philippe Parola	Detection of Bartonella tamiae, Coxiella burnetii and rickettsiae in arthropods and tissues from wild and domestic animals in northeastern Algeria	Parasites & vectors	9 (1)	27	DOI 10.1186/s13071-016-1316-9			2016
Ixodes hexagonus	M, F	Atelerix algirus	9	/	souk ahras (cheabat el balout)	36.2485	7.94159	1	Hamza Leulmi, Atef Aouadi, Idir Bitam, Amina Bessas, Ahmed Benakhla, Didier Raoult and Philippe Parola	Detection of Bartonella tamiae, Coxiella burnetii and rickettsiae in arthropods and tissues from wild and domestic animals in northeastern Algeria	Parasites & vectors	9 (1)	27	DOI 10.1186/s13071-016-1316-9			2016
Dermacentor marginatus	F	Sus scrofa	3	/	souk ahras (cheabat el balout)	36.2485	7.94159	1	Hamza Leulmi, Atef Aouadi, Idir Bitam, Amina Bessas, Ahmed Benakhla, Didier Raoult and Philippe Parola	Detection of Bartonella tamiae, Coxiella burnetii and rickettsiae in arthropods and tissues from wild and domestic animals in northeastern Algeria	Parasites & vectors	9 (1)	27	DOI 10.1186/s13071-016-1316-9		Ri. slovaca	2016
Haemaphysalis punctata	F	Sus scrofa	1	/	souk ahras (cheabat el balout)	36.2485	7.94159	1	Hamza Leulmi, Atef Aouadi, Idir Bitam, Amina Bessas, Ahmed Benakhla, Didier Raoult and Philippe Parola	Detection of Bartonella tamiae, Coxiella burnetii and rickettsiae in arthropods and tissues from wild and domestic animals in northeastern Algeria	Parasites & vectors	9 (1)	27	DOI 10.1186/s13071-016-1316-9		Ri. slovaca	2016
Ixodes vespertilionis	F, N	Bat	1	/	souk ahras (cheabat el balout)	36.2485	7.94159	1	Hamza Leulmi, Atef Aouadi, Idir Bitam, Amina Bessas, Ahmed Benakhla, Didier Raoult and Philippe Parola	Detection of Bartonella tamiae, Coxiella burnetii and rickettsiae in arthropods and tissues from wild and domestic animals in northeastern Algeria	Parasites & vectors	9 (1)	27	DOI 10.1186/s13071-016-1316-9		Bartonella tamiae, Coxiella burnetii	2016
Rhipicephalus sanguineus	M, F	Canis familiaris	174	51,32 (P%)	Bejaia	36.8023	4.87773	1	Rosa KebbiI, Mohamed Nait-MouloudI, Lila HassissenII, Abdelhanine Ayad	Seasonal actvity of ticks infesting domestic dogs in Bejaia province, Northern Algeria	Onderstepoort Journal of Veterinary Research	86 (1)	1_6	http://dx.doi.org/10.4102/ojvr.v86i1.1755			2019
Rhipicephalus bursa	M, F	Canis familiaris	119	35,10 (P%)	Bejaia	36.8023	4.87773	1	Rosa KebbiI, Mohamed Nait-MouloudI, Lila HassissenII, Abdelhanine Ayad	Seasonal actvity of ticks infesting domestic dogs in Bejaia province, Northern Algeria	Onderstepoort Journal of Veterinary Research	86 (1)	1_6	http://dx.doi.org/10.4102/ojvr.v86i1.1755			2019
Rhipicephalus turanicus	M, F	Canis familiaris	44	12,98 (P%)	Bejaia	36.8023	4.87773	1	Rosa KebbiI, Mohamed Nait-MouloudI, Lila HassissenII, Abdelhanine Ayad	Seasonal actvity of ticks infesting domestic dogs in Bejaia province, Northern Algeria	Onderstepoort Journal of Veterinary Research	86 (1)	1_6	http://dx.doi.org/10.4102/ojvr.v86i1.1755			2019
Argas persicus	M, F	Gallus gallus domesticus	99	/	Medea ( kasr el boukhari)	35.819	2.77764	2	Nassim Ouchenea, Amira Nebbakb, Nadjet Amina Ouchene-Khelifia, Ali Dahmania, Fayçal Zerouald, Djamel Kheleff, Idir Bitamc,e, Ahmed Benakhlad, Philippe Parola	Molecular detection of avian spirochete Borrelia anserina in Argas persicus ticks in Algeria	Comparative Immunology, Microbiology and Infectious Diseases	68	101408	https://doi.org/10.1016/j.cimid.2019.101408		Borrelia anserina	2020
Argas persicus	M, F	Poultry house	242	/	Medea ( kasr el boukhari)	35.819	2.77764	2	Nassim Ouchenea, Amira Nebbakb, Nadjet Amina Ouchene-Khelifia, Ali Dahmania, Fayçal Zerouald, Djamel Kheleff, Idir Bitamc,e, Ahmed Benakhlad, Philippe Parola	Molecular detection of avian spirochete Borrelia anserina in Argas persicus ticks in Algeria	Comparative Immunology, Microbiology and Infectious Diseases	68	101408	https://doi.org/10.1016/j.cimid.2019.101408			2020
Hyalomma aegyptium	M, F, I	Testudo graeca	248	/	EL KALA	36.7333	8.185	3	G. Tiar, M. Tiar- Saadi.S Benyacoub, R. Rouag and P. Široky	The dependence of Hyalomma aegyptium on its tortoise host Testudo graeca in Algeria	Medical and Veterinary Entomology	30(3)	351-359	DOI: 10.1111/mve.12175			2016
Hyalomma aegyptium	M, F, I	Testudo graeca	1120	/	Djelfa	34.5361	3.32884	3	G. Tiar, M. Tiar- Saadi.S Benyacoub, R. Rouag and P. Široky	The dependence of Hyalomma aegyptium on its tortoise host Testudo graeca in Algeria	Medical and Veterinary Entomology	30(3)	351-359	DOI: 10.1111/mve.12175			2016
Hyalomma aegyptium	M, F, I	Testudo graeca	459	/	Aflou	33.9959	2.13627	3	G. Tiar, M. Tiar- Saadi.S Benyacoub, R. Rouag and P. Široky	The dependence of Hyalomma aegyptium on its tortoise host Testudo graeca in Algeria	Medical and Veterinary Entomology	30(3)	351-359	DOI: 10.1111/mve.12175			2016
Hyalomma aegyptium	M, F	Testudo graeca	5	/	Laghouat	33.7004	2.91064	3	G. Tiar, M. Tiar- Saadi.S Benyacoub, R. Rouag and P. Široky	The dependence of Hyalomma aegyptium on its tortoise host Testudo graeca in Algeria	Medical and Veterinary Entomology	30(3)	351-359	DOI: 10.1111/mve.12175			2016
Rhipicephalus annulatus	n/a	Bos taurus	29	/	Annaba/ Guelma/ El Tarf	36.8731	7.64558	3	Rima Sadeddinea, Adama Zan Diarrab, Maureen Laroche, Oleg Mediannikov, Souad Righia, Ahmed Benakhlaa, Handi Dahmana, Didier Raoult, Philippe Parola	Molecular identification of protozoal and bacterial organisms in domestic animals and their infesting ticks from north-eastern Algeria	Ticks and Tick-borne Diseases	11(2)	101330	https://doi.org/10.1016/j.ttbdis.2019.101330			2020
Rhipicephalus annulatus	n/a	Ovis aries	14	/	Annaba/ Guelma/ El Tarf	36.8731	7.64558	3	Rima Sadeddinea, Adama Zan Diarrab, Maureen Laroche, Oleg Mediannikov, Souad Righia, Ahmed Benakhlaa, Handi Dahmana, Didier Raoult, Philippe Parola	Molecular identification of protozoal and bacterial organisms in domestic animals and their infesting ticks from north-eastern Algeria	Ticks and Tick-borne Diseases	11(2)	101330	https://doi.org/10.1016/j.ttbdis.2019.101330			2020
Rhipicephalus annulatus	n/a	Capra aegagrus hircus	7	/	Annaba/ Guelma/ El Tarf	36.8731	7.64558	3	Rima Sadeddinea, Adama Zan Diarrab, Maureen Laroche, Oleg Mediannikov, Souad Righia, Ahmed Benakhlaa, Handi Dahmana, Didier Raoult, Philippe Parola	Molecular identification of protozoal and bacterial organisms in domestic animals and their infesting ticks from north-eastern Algeria	Ticks and Tick-borne Diseases	11(2)	101330	https://doi.org/10.1016/j.ttbdis.2019.101330			2020
Rhipicephalus annulatus	n/a	Equus cabalus	20	/	Annaba/ Guelma/ El Tarf	36.8731	7.64558	3	Rima Sadeddinea, Adama Zan Diarrab, Maureen Laroche, Oleg Mediannikov, Souad Righia, Ahmed Benakhlaa, Handi Dahmana, Didier Raoult, Philippe Parola	Molecular identification of protozoal and bacterial organisms in domestic animals and their infesting ticks from north-eastern Algeria	Ticks and Tick-borne Diseases	11(2)	101330	https://doi.org/10.1016/j.ttbdis.2019.101330			2020
Rhipicephalus bursa	n/a	Ovis aries	14	/	Annaba/ Guelma/ El Tarf	36.8731	7.64558	3	Rima Sadeddinea, Adama Zan Diarrab, Maureen Laroche, Oleg Mediannikov, Souad Righia, Ahmed Benakhlaa, Handi Dahmana, Didier Raoult, Philippe Parola	Molecular identification of protozoal and bacterial organisms in domestic animals and their infesting ticks from north-eastern Algeria	Ticks and Tick-borne Diseases	11(2)	101330	https://doi.org/10.1016/j.ttbdis.2019.101330			2020
Rhipicephalus bursa	n/a	Capra aegagrus hircus	9	/	Annaba/ Guelma/ El Tarf	36.8731	7.64558	3	Rima Sadeddinea, Adama Zan Diarrab, Maureen Laroche, Oleg Mediannikov, Souad Righia, Ahmed Benakhlaa, Handi Dahmana, Didier Raoult, Philippe Parola	Molecular identification of protozoal and bacterial organisms in domestic animals and their infesting ticks from north-eastern Algeria	Ticks and Tick-borne Diseases	11(2)	101330	https://doi.org/10.1016/j.ttbdis.2019.101330			2020
Hyalomma impeltatum	n/a	Bos taurus	8	/	Annaba/ Guelma/ El Tarf	36.8731	7.64558	3	Rima Sadeddinea, Adama Zan Diarrab, Maureen Laroche, Oleg Mediannikov, Souad Righia, Ahmed Benakhlaa, Handi Dahmana, Didier Raoult, Philippe Parola	Molecular identification of protozoal and bacterial organisms in domestic animals and their infesting ticks from north-eastern Algeria	Ticks and Tick-borne Diseases	11(2)	101330	https://doi.org/10.1016/j.ttbdis.2019.101330			2020
Hyalomma impeltatum	n/a	Ovis aries	3	/	Annaba/ Guelma/ El Tarf	36.8731	7.64558	3	Rima Sadeddinea, Adama Zan Diarrab, Maureen Laroche, Oleg Mediannikov, Souad Righia, Ahmed Benakhlaa, Handi Dahmana, Didier Raoult, Philippe Parola	Molecular identification of protozoal and bacterial organisms in domestic animals and their infesting ticks from north-eastern Algeria	Ticks and Tick-borne Diseases	11(2)	101330	https://doi.org/10.1016/j.ttbdis.2019.101330			2020
Hyalomma scupense	n/a	Ovis aries	1	/	Annaba/ Guelma/ El Tarf	36.8731	7.64558	3	Rima Sadeddinea, Adama Zan Diarrab, Maureen Laroche, Oleg Mediannikov, Souad Righia, Ahmed Benakhlaa, Handi Dahmana, Didier Raoult, Philippe Parola	Molecular identification of protozoal and bacterial organisms in domestic animals and their infesting ticks from north-eastern Algeria	Ticks and Tick-borne Diseases	11(2)	101330	https://doi.org/10.1016/j.ttbdis.2019.101330			2020
Hyalomma scupense	n/a	Capra aegagrus hircus	4	/	Annaba/ Guelma/ El Tarf	36.8731	7.64558	3	Rima Sadeddinea, Adama Zan Diarrab, Maureen Laroche, Oleg Mediannikov, Souad Righia, Ahmed Benakhlaa, Handi Dahmana, Didier Raoult, Philippe Parola	Molecular identification of protozoal and bacterial organisms in domestic animals and their infesting ticks from north-eastern Algeria	Ticks and Tick-borne Diseases	11(2)	101330	https://doi.org/10.1016/j.ttbdis.2019.101330			2020
Ixodes ricinus	n/a	Ovis aries	2	/	Annaba/ Guelma/ El Tarf	36.8731	7.64558	3	Rima Sadeddinea, Adama Zan Diarrab, Maureen Laroche, Oleg Mediannikov, Souad Righia, Ahmed Benakhlaa, Handi Dahmana, Didier Raoult, Philippe Parola	Molecular identification of protozoal and bacterial organisms in domestic animals and their infesting ticks from north-eastern Algeria	Ticks and Tick-borne Diseases	11(2)	101330	https://doi.org/10.1016/j.ttbdis.2019.101330			2020
Ixodes ricinus	n/a	Capra aegagrus hircus	1	/	Annaba/ Guelma/ El Tarf	36.8731	7.64558	3	Rima Sadeddinea, Adama Zan Diarrab, Maureen Laroche, Oleg Mediannikov, Souad Righia, Ahmed Benakhlaa, Handi Dahmana, Didier Raoult, Philippe Parola	Molecular identification of protozoal and bacterial organisms in domestic animals and their infesting ticks from north-eastern Algeria	Ticks and Tick-borne Diseases	11(2)	101330	https://doi.org/10.1016/j.ttbdis.2019.101330			2020
Rhipicephalus sanguineus	n/a	Ovis aries	2	/	Annaba/ Guelma/ El Tarf	36.8731	7.64558	3	Rima Sadeddinea, Adama Zan Diarrab, Maureen Laroche, Oleg Mediannikov, Souad Righia, Ahmed Benakhlaa, Handi Dahmana, Didier Raoult, Philippe Parola	Molecular identification of protozoal and bacterial organisms in domestic animals and their infesting ticks from north-eastern Algeria	Ticks and Tick-borne Diseases	11(2)	101330	https://doi.org/10.1016/j.ttbdis.2019.101330			2020
Rhipicephalus sanguineus	n/a	Capra aegagrus hircus	3	/	Annaba/ Guelma/ El Tarf	36.8731	7.64558	3	Rima Sadeddinea, Adama Zan Diarrab, Maureen Laroche, Oleg Mediannikov, Souad Righia, Ahmed Benakhlaa, Handi Dahmana, Didier Raoult, Philippe Parola	Molecular identification of protozoal and bacterial organisms in domestic animals and their infesting ticks from north-eastern Algeria	Ticks and Tick-borne Diseases	11(2)	101330	https://doi.org/10.1016/j.ttbdis.2019.101330			2020
Hyalomma marginatum	n/a	Ovis aries	1	/	Annaba/ Guelma/ El Tarf	36.8731	7.64558	3	Rima Sadeddinea, Adama Zan Diarrab, Maureen Laroche, Oleg Mediannikov, Souad Righia, Ahmed Benakhlaa, Handi Dahmana, Didier Raoult, Philippe Parola	Molecular identification of protozoal and bacterial organisms in domestic animals and their infesting ticks from north-eastern Algeria	Ticks and Tick-borne Diseases	11(2)	101330	https://doi.org/10.1016/j.ttbdis.2019.101330			2020
Hyalomma marginatum	n/a	Capra aegagrus hircus	1	/	Annaba/ Guelma/ El Tarf	36.8731	7.64558	3	Rima Sadeddinea, Adama Zan Diarrab, Maureen Laroche, Oleg Mediannikov, Souad Righia, Ahmed Benakhlaa, Handi Dahmana, Didier Raoult, Philippe Parola	Molecular identification of protozoal and bacterial organisms in domestic animals and their infesting ticks from north-eastern Algeria	Ticks and Tick-borne Diseases	11(2)	101330	https://doi.org/10.1016/j.ttbdis.2019.101330			2020
Hyalomma anatolicum	n/a	Capra aegagrus hircus	1	/	Annaba/ Guelma/ El Tarf	36.8731	7.64558	3	Rima Sadeddinea, Adama Zan Diarrab, Maureen Laroche, Oleg Mediannikov, Souad Righia, Ahmed Benakhlaa, Handi Dahmana, Didier Raoult, Philippe Parola	Molecular identification of protozoal and bacterial organisms in domestic animals and their infesting ticks from north-eastern Algeria	Ticks and Tick-borne Diseases	11(2)	101330	https://doi.org/10.1016/j.ttbdis.2019.101330			2020
Rhipicephalus turanicus	n/a	Atelerix algirus	n/a	/	Berrihane	36.765	8.09741	1	Senaoui Charefeddine, Boukheroufa Mehdi, Sakraoui Feriel and Sakraoui Walid	Preferential fixation sites and relative frequencies of ectoparasites at Atelerix algirus (Lereboullet, 1842) in a locality on the North East of Algeria	Ecology, Environment and Conservation	26 (2)	926-930				2020
Rhipicephalus bursa	n/a	Atelerix algirus	n/a	/	Berrihane	36.765	8.09741	1	Senaoui Charefeddine, Boukheroufa Mehdi, Sakraoui Feriel and Sakraoui Walid	Preferential fixation sites and relative frequencies of ectoparasites at Atelerix algirus (Lereboullet, 1842) in a locality on the North East of Algeria	Ecology, Environment and Conservation	26 (2)	926-930				2020
Ixodes hexagonus	n/a	Atelerix algirus	n/a	/	Berrihane	36.765	8.09741	1	Senaoui Charefeddine, Boukheroufa Mehdi, Sakraoui Feriel and Sakraoui Walid	Preferential fixation sites and relative frequencies of ectoparasites at Atelerix algirus (Lereboullet, 1842) in a locality on the North East of Algeria	Ecology, Environment and Conservation	26 (2)	926-930				2020
Ixodes ricinus	M, F, N, L	Flagging	3601	0.5697	Annaba	36.8397	7.71438	1	Adnène Ibrahim Belabed, Hassiba Zediri, Adwan Shehab and Zihad Bouslama	The Effect of Altitude on Seasonal Dynamics of Ticks (Acari: Ixodida) in Northeastern Algeria	Advances in Environmental Biology	9 (14)	169-184				2015
Rhipicephalus sanguineus	M, F, N, L	Flagging	2128	0.3534	Annaba	36.8397	7.71438	1	Adnène Ibrahim Belabed, Hassiba Zediri, Adwan Shehab and Zihad Bouslama	The Effect of Altitude on Seasonal Dynamics of Ticks (Acari: Ixodida) in Northeastern Algeria	Advances in Environmental Biology	9 (14)	169-184				2015
Rhipicephalus turanicus	M, F, N, L	Flagging	202	0.0093	Annaba	36.8397	7.71438	1	Adnène Ibrahim Belabed, Hassiba Zediri, Adwan Shehab and Zihad Bouslama	The Effect of Altitude on Seasonal Dynamics of Ticks (Acari: Ixodida) in Northeastern Algeria	Advances in Environmental Biology	9 (14)	169-184				2015
Hyalomma marginatum	M, F, N, L	Flagging	296	0.0594	Annaba	36.8397	7.71438	1	Adnène Ibrahim Belabed, Hassiba Zediri, Adwan Shehab and Zihad Bouslama	The Effect of Altitude on Seasonal Dynamics of Ticks (Acari: Ixodida) in Northeastern Algeria	Advances in Environmental Biology	9 (14)	169-184				2015
Dermacentor marginatus	M, F, N, L	Flagging	54	0.0082	Annaba	36.8397	7.71438	1	Adnène Ibrahim Belabed, Hassiba Zediri, Adwan Shehab and Zihad Bouslama	The Effect of Altitude on Seasonal Dynamics of Ticks (Acari: Ixodida) in Northeastern Algeria	Advances in Environmental Biology	9 (14)	169-184				2015
Ixodes vespertilionis	n/a	Rhinolophus blasii	2	/	Chiffa tunnels ( Blida naturel park)	36.2118	2.91496	1	Djamel BENDJOUDI, Wafa YEDOU , Assia BENELDJOUZI , Noureddine MECHOUK and Mohammed Lamine BENDJEDDOU	ON BAT ECTOPARASITES (NYCTERIBIIDAE, STREBLIDAE, SIPHONAPTERA, MESOSTIGMATA AND IXODIDAE) FROM CHREA NATIONAL PARK (CENTRAL ATLAS MOUNTAINS), ALGERIA	Bull. Soc. zool. Fr.	144(2)	67-76.				2019
Ixodes vespertilionis	n/a	Rhinolophus ferrumequinum	1	/	Chiffa tunnels ( Blida naturel park)	36.2118	2.91496	1	Djamel BENDJOUDI, Wafa YEDOU , Assia BENELDJOUZI , Noureddine MECHOUK and Mohammed Lamine BENDJEDDOU	ON BAT ECTOPARASITES (NYCTERIBIIDAE, STREBLIDAE, SIPHONAPTERA, MESOSTIGMATA AND IXODIDAE) FROM CHREA NATIONAL PARK (CENTRAL ATLAS MOUNTAINS), ALGERIA	Bull. Soc. zool. Fr.	144(2)	67-76.				2019
Ixodes vespertilionis	n/a	Miniopterus schreibersii	1	/	Chiffa tunnels ( Blida naturel park)	36.2118	2.91496	1	Djamel BENDJOUDI, Wafa YEDOU , Assia BENELDJOUZI , Noureddine MECHOUK and Mohammed Lamine BENDJEDDOU	ON BAT ECTOPARASITES (NYCTERIBIIDAE, STREBLIDAE, SIPHONAPTERA, MESOSTIGMATA AND IXODIDAE) FROM CHREA NATIONAL PARK (CENTRAL ATLAS MOUNTAINS), ALGERIA	Bull. Soc. zool. Fr.	144(2)	67-76.				2019
Ixodes ricinus	n/a	Eptesicus isabellinus	1	/	Bourafa (Blida national park)	36.2118	2.91496	1	Djamel BENDJOUDI, Wafa YEDOU , Assia BENELDJOUZI , Noureddine MECHOUK and Mohammed Lamine BENDJEDDOU	ON BAT ECTOPARASITES (NYCTERIBIIDAE, STREBLIDAE, SIPHONAPTERA, MESOSTIGMATA AND IXODIDAE) FROM CHREA NATIONAL PARK (CENTRAL ATLAS MOUNTAINS), ALGERIA	Bull. Soc. zool. Fr.	144(2)	67-76.				2019
Ixodes ricinus	n/a	Pipistrellus kuhlii	1	/	Bourafa (Blida national park)	36.2118	2.91496	1	Djamel BENDJOUDI, Wafa YEDOU , Assia BENELDJOUZI , Noureddine MECHOUK and Mohammed Lamine BENDJEDDOU	ON BAT ECTOPARASITES (NYCTERIBIIDAE, STREBLIDAE, SIPHONAPTERA, MESOSTIGMATA AND IXODIDAE) FROM CHREA NATIONAL PARK (CENTRAL ATLAS MOUNTAINS), ALGERIA	Bull. Soc. zool. Fr.	144(2)	67-76.				2019
Rhipicephalus turanicus	n/a	Sus scrofa	2718	83.2%	Annaba/ El Tarf	36.8397	7.71438	3	Fayçal ZEROUAL, Idir BITAM, Nassim OUCHENE, Hamza LEULMI, Atef AOUADI, Ahmed BENAKHLA	IDENTIFICATION AND SEASONAL DYNAMICS OF TICKS ON WILD BOAR (SUS SCROFA) IN THE EXTREME NORTH-EAST OF ALGERIA	Bull. Soc. zool. Fr.	139(1-4)	245-253				2014
Dermacentor marginatus	n/a	Sus scrofa	473	14.5%	Annaba/ El Tarf	36.8397	7.71438	3	Fayçal ZEROUAL, Idir BITAM, Nassim OUCHENE, Hamza LEULMI, Atef AOUADI, Ahmed BENAKHLA	IDENTIFICATION AND SEASONAL DYNAMICS OF TICKS ON WILD BOAR (SUS SCROFA) IN THE EXTREME NORTH-EAST OF ALGERIA	Bull. Soc. zool. Fr.	139(1-4)	245-253				2014
Ixodes ricinus	n/a	Sus scrofa	30	0.9%	Annaba/ El Tarf	36.8397	7.71438	3	Fayçal ZEROUAL, Idir BITAM, Nassim OUCHENE, Hamza LEULMI, Atef AOUADI, Ahmed BENAKHLA	IDENTIFICATION AND SEASONAL DYNAMICS OF TICKS ON WILD BOAR (SUS SCROFA) IN THE EXTREME NORTH-EAST OF ALGERIA	Bull. Soc. zool. Fr.	139(1-4)	245-253				2014
Hyalomma marginatum	n/a	Sus scrofa	45	1.4%	Annaba/ El Tarf	36.8397	7.71438	3	Fayçal ZEROUAL, Idir BITAM, Nassim OUCHENE, Hamza LEULMI, Atef AOUADI, Ahmed BENAKHLA	IDENTIFICATION AND SEASONAL DYNAMICS OF TICKS ON WILD BOAR (SUS SCROFA) IN THE EXTREME NORTH-EAST OF ALGERIA	Bull. Soc. zool. Fr.	139(1-4)	245-253				2014
Hyalomma anatolicum	M	Bos taurus	1	/	Ain assel ( El Tarf)	36.7298	8.47308	1	curent study	curent study	/	/	/	/			2021
Rhipicephalus annulatus	M, F	Bos taurus	18	/	Ain assel ( El Tarf)	36.7298	8.47308	1	curent study	curent study							2021
Rhipicephalus bursa	M	Bos taurus	1	/	Ain assel ( El Tarf)	36.7298	8.47308	1	curent study	curent study							2021
Hyalomma marginatum	M	Atelerix algirus	1	/	Ain kerma (El Tarf)	36.5096	8.17181	1	curent study	curent study							2021
Ixodes ricinus	F	Atelerix algirus	1	/	Ain kerma (El Tarf)	36.5096	8.17181	1	curent study	curent study							2021
Rhipicephalus bursa	F	Atelerix algirus	10	/	Ain kerma (El Tarf)	36.5096	8.17181	1	curent study	curent study							2021
Rhipicephalus sanguineus	M, F	Atelerix algirus	16	/	Ain kerma (El Tarf)	36.5096	8.17181	1	curent study	curent study							2021
Rhipicephalus turanicus	M, F, N	Atelerix algirus	33	/	Ain kerma (El Tarf)	36.5096	8.17181	1	curent study	curent study							2021
Dermacentor marginatus	M, F	Bos taurus	3	/	Ain kerma (El Tarf)	36.5096	8.17181	1	curent study	curent study							2021
Haemaphysalis punctata	M, F	Bos taurus	15	/	Ain kerma (El Tarf)	36.5096	8.17181	1	curent study	curent study							2021
Haemaphysalys sulcata	M, F	Bos taurus	3	/	Ain kerma (El Tarf)	36.5096	8.17181	1	curent study	curent study							2021
Hyalomma anatolicum	M	Bos taurus	4	/	Ain kerma (El Tarf)	36.5096	8.17181	1	curent study	curent study							2021
Hyalomma impeltatum	M	Bos taurus	3	/	Ain kerma (El Tarf)	36.5096	8.17181	1	curent study	curent study							2021
Hyalomma lusitanicum	M	Bos taurus	3	/	Ain kerma (El Tarf)	36.5096	8.17181	1	curent study	curent study							2021
Hyalomma marginatum	M, F	Bos taurus	10	/	Ain kerma (El Tarf)	36.5096	8.17181	1	curent study	curent study							2021
Hyalomma scupense	M, F	Bos taurus	69	/	Ain kerma (El Tarf)	36.5096	8.17181	1	curent study	curent study							2021
Ixodes inopinatus	M	Bos taurus	1	/	Ain kerma (El Tarf)	36.5096	8.17181	1	curent study	curent study							2021
Ixodes ricinus	F	Bos taurus	1	/	Ain kerma (El Tarf)	36.5096	8.17181	1	curent study	curent study							2021
Rhipicephalus annulatus	F, L	Bos taurus	88	/	Ain kerma (El Tarf)	36.5096	8.17181	1	curent study	curent study							2021
Rhipicephalus bursa	M, F	Bos taurus	13	/	Ain kerma (El Tarf)	36.5096	8.17181	1	curent study	curent study							2021
Rhipicephalus sanguineus	M, F	Bos taurus	4	/	Ain kerma (El Tarf)	36.5096	8.17181	1	curent study	curent study							2021
Rhipicephalus turanicus	F	Bos taurus	1	/	Ain kerma (El Tarf)	36.5096	8.17181	1	curent study	curent study							2021
Rhipicephalus annulatus	F	Canis familiaris	1	/	Ain kerma (El Tarf)	36.5096	8.17181	1	curent study	curent study							2021
Rhipicephalus bursa	M, F	Canis familiaris	7	/	Ain kerma (El Tarf)	36.5096	8.17181	1	curent study	curent study							2021
Rhipicephalus sanguineus	M, F	Canis familiaris	50	/	Ain kerma (El Tarf)	36.5096	8.17181	1	curent study	curent study							2021
Rhipicephalus bursa	F, N	Felis catus	5	/	Ain kerma (El Tarf)	36.5096	8.17181	1	curent study	curent study							2021
Rhipicephalus sanguineus	M	Felis catus	3	/	Ain kerma (El Tarf)	36.5096	8.17181	1	curent study	curent study							2021
Dermacentor marginatus	M, F	Flagging	4	/	Ain kerma (El Tarf)	36.5096	8.17181	1	curent study	curent study							2021
Haemaphysalis punctata	M, F	Ovis aries	6	/	Ain kerma (El Tarf)	36.5096	8.17181	1	curent study	curent study							2021
Haemaphysalys sulcata	F	Ovis aries	2	/	Ain kerma (El Tarf)	36.5096	8.17181	1	curent study	curent study							2021
Rhipicephalus bursa	M, F	Ovis aries	3	/	Ain kerma (El Tarf)	36.5096	8.17181	1	curent study	curent study							2021
Dermacentor marginatus	M, F	Sus scrofa	40	/	Ain kerma (El Tarf)	36.5096	8.17181	1	curent study	curent study							2021
Hyalomma marginatum	M	Sus scrofa	1	/	Ain kerma (El Tarf)	36.5096	8.17181	1	curent study	curent study							2021
Rhipicephalus bursa	F	Sus scrofa	1	/	Ain kerma (El Tarf)	36.5096	8.17181	1	curent study	curent study							2021
Hyalomma aegyptium	M, F	Testudo graeca	9	/	Ain kerma (El Tarf)	36.5096	8.17181	1	curent study	curent study							2021
Dermacentor marginatus	F	Bos taurus	1	/	El Tarf	36.6803	8.3718	1	curent study	curent study							2021
Hyalomma marginatum	M, F	Bos taurus	17	/	El Tarf	36.6803	8.3718	1	curent study	curent study							2021
Hyalomma scupense	M	Bos taurus	5	/	El Tarf	36.6803	8.3718	1	curent study	curent study							2021
Rhipicephalus annulatus	M, F	Bos taurus	128	/	El Tarf	36.6803	8.3718	1	curent study	curent study							2021
Rhipicephalus turanicus	M, F	Felis catus	3	/	El Tarf	36.6803	8.3718	1	curent study	curent study							2021
Hyalomma impeltatum	F	Bos taurus	2	/	Asfour ( El tarf)	36.5837	7.97983	1	curent study	curent study							2021
Rhipicephalus annulatus	M, F	Bos taurus	40	/	Asfour ( El tarf)	36.5837	7.97983	1	curent study	curent study							2021
Rhipicephalus sanguineus	M, F	Bos taurus	5	/	Asfour ( El tarf)	36.5837	7.97983	1	curent study	curent study							2021
Rhipicephalus turanicus	M	Bos taurus	1	/	Asfour ( El tarf)	36.5837	7.97983	1	curent study	curent study							2021
Rhipicephalus sanguineus	M, F	Canis familiaris	5	/	Asfour ( El tarf)	36.5837	7.97983	1	curent study	curent study							2021
Rhipicephalus turanicus	M	Canis familiaris	3	/	Asfour ( El tarf)	36.5837	7.97983	1	curent study	curent study							2021
Rhipicephalus sanguineus	M	Felis catus	18	/	Asfour ( El tarf)	36.5837	7.97983	1	curent study	curent study							2021
Rhipicephalus turanicus	F	Felis catus	3	/	Asfour ( El tarf)	36.5837	7.97983	1	curent study	curent study							2021
Rhipicephalus bursa	M	Canis familiaris	1	/	Besbes (El Tarf)	36.6506	7.83965	1	curent study	curent study							2021
Rhipicephalus bursa	F	Atelerix algirus	2	/	Bouhadjar (El Tarf)	36.4459	8.10014	1	curent study	curent study							2021
Rhipicephalus sanguineus	M	Atelerix algirus	2	/	Bouhadjar (El Tarf)	36.4459	8.10014	1	curent study	curent study							2021
Hyalomma marginatum	M	Bos taurus	5	/	Bouhadjar (El Tarf)	36.4459	8.10014	1	curent study	curent study							2021
Rhipicephalus sanguineus	F	Bos taurus	2	/	Bouhadjar (El Tarf)	36.4459	8.10014	1	curent study	curent study							2021
Rhipicephalus bursa	M	Canis familiaris	1	/	Bouhadjar (El Tarf)	36.4459	8.10014	1	curent study	curent study							2021
Rhipicephalus sanguineus	M	Canis familiaris	1	/	Bouhadjar (El Tarf)	36.4459	8.10014	1	curent study	curent study							2021
Rhipicephalus turanicus	M, F	Canis familiaris	42	/	Bouhadjar (El Tarf)	36.4459	8.10014	1	curent study	curent study							2021
Rhipicephalus annulatus	M, F	Bos taurus	129	/	Bouteldja (El Tarf)	36.7093	8.22044	1	curent study	curent study							2021
Rhipicephalus sanguineus	M	Bos taurus	2	/	Bouteldja (El Tarf)	36.7093	8.22044	1	curent study	curent study							2021
Hyalomma anatolicum	M	Camelus dromedarius	2	/	Oued Souf	33.3686	6.85166	1	curent study	curent study							2021
Hyalomma dromedarii	M, F	Camelus dromedarius	61	/	Oued Souf	33.3686	6.85166	1	curent study	curent study							2021
Hyalomma excavatum	M	Camelus dromedarius	4	/	Oued Souf	33.3686	6.85166	1	curent study	curent study							2021
Hyalomma lusitanicum	M	Camelus dromedarius	4	/	Oued Souf	33.3686	6.85166	1	curent study	curent study							2021
Rhipicephalus annulatus	M, F	Bos taurus	267	/	Drean (El Tarf)	36.6634	7.71992	1	curent study	curent study							2021
Rhipicephalus bursa	F	Bos taurus	2	/	Drean (El Tarf)	36.6634	7.71992	1	curent study	curent study							2021
Rhipicephalus turanicus	M	Canis familiaris	1	/	Drean (El Tarf)	36.6634	7.71992	1	curent study	curent study							2021
Rhipicephalus bursa	M	Ovis aries	1	/	Drean (El Tarf)	36.6634	7.71992	1	curent study	curent study							2021
Ixodes ricinus	F	Atelerix algirus	1	/	El Cheffia (El Tarf)	36.5891	8.18333	1	curent study	curent study							2021
Rhipicephalus bursa	M	Atelerix algirus	1	/	El Cheffia (El Tarf)	36.5891	8.18333	1	curent study	curent study							2021
Rhipicephalus sanguineus	M, F	Atelerix algirus	4	/	El Cheffia (El Tarf)	36.5891	8.18333	1	curent study	curent study							2021
Hyalomma anatolicum	M	Bos taurus	1	/	El Cheffia (El Tarf)	36.5891	8.18333	1	curent study	curent study							2021
Hyalomma marginatum	M	Bos taurus	2	/	El Cheffia (El Tarf)	36.5891	8.18333	1	curent study	curent study							2021
Rhipicephalus annulatus	M, F	Bos taurus	41	/	El Cheffia (El Tarf)	36.5891	8.18333	1	curent study	curent study							2021
Rhipicephalus bursa	F	Bos taurus	1	/	El Cheffia (El Tarf)	36.5891	8.18333	1	curent study	curent study							2021
Rhipicephalus sanguineus	M	Canis familiaris	4	/	El Cheffia (El Tarf)	36.5891	8.18333	1	curent study	curent study							2021
Rhipicephalus bursa	F	Atelerix algirus	3	/	El Frine (El Tarf)	36.807	8.43678	1	curent study	curent study							2021
Rhipicephalus sanguineus	M	Atelerix algirus	5	/	El Frine (El Tarf)	36.807	8.43678	1	curent study	curent study							2021
Rhipicephalus annulatus	M, F	Bos taurus	33	/	El Frine (El Tarf)	36.807	8.43678	1	curent study	curent study							2021
Rhipicephalus bursa	F	Canis familiaris	3	/	El Frine (El Tarf)	36.807	8.43678	1	curent study	curent study							2021
Rhipicephalus sanguineus	M, F	Canis familiaris	98	/	El Frine (El Tarf)	36.807	8.43678	1	curent study	curent study							2021
Rhipicephalus turanicus	F	Canis familiaris	1	/	El Frine (El Tarf)	36.807	8.43678	1	curent study	curent study							2021
Rhipicephalus annulatus	M	Capra aegagrus hircus	5	/	El Frine (El Tarf)	36.807	8.43678	1	curent study	curent study							2021
Rhipicephalus bursa	F	Ovis aries	1	/	El Frine (El Tarf)	36.807	8.43678	1	curent study	curent study							2021
Rhipicephalus sanguineus	M	Ovis aries	1	/	El Frine (El Tarf)	36.807	8.43678	1	curent study	curent study							2021
Rhipicephalus bursa	F	Atelerix algirus	1	/	El Kala (El Tarf)	36.992	7.92343	1	curent study	curent study							2021
Rhipicephalus sanguineus	M, F	Atelerix algirus	11	/	El Kala (El Tarf)	36.992	7.92343	1	curent study	curent study							2021
Hyalomma marginatum	M, F	Bos taurus	8	/	El Kala (El Tarf)	36.992	7.92343	1	curent study	curent study							2021
Hyalomma scupense	M	Bos taurus	9	/	El Kala (El Tarf)	36.992	7.92343	1	curent study	curent study							2021
Rhipicephalus annulatus	M, F	Bos taurus	803	/	El Kala (El Tarf)	36.992	7.92343	1	curent study	curent study							2021
Hyalomma marginatum	F	Bos taurus	1	/	El Cheffia (El Tarf)	36.5891	8.18333	1	curent study	curent study							2021
Rhipicephalus bursa	M	Canis familiaris	2	/	El Kala (El Tarf)	36.992	7.92343	1	curent study	curent study							2021
Rhipicephalus bursa	F	Canis familiaris	1	/	El Kala (El Tarf)	36.992	7.92343	1	curent study	curent study							2021
Rhipicephalus sanguineus	M, F	Canis familiaris	114	/	El Kala (El Tarf)	36.992	7.92343	1	curent study	curent study							2021
Rhipicephalus turanicus	M, F	Canis familiaris	9	/	El Kala (El Tarf)	36.992	7.92343	1	curent study	curent study							2021
Rhipicephalus annulatus	M, F	Equus cabalus	448	/	El Kala (El Tarf)	36.992	7.92343	1	curent study	curent study							2021
Rhipicephalus sanguineus	M, F	Felis catus	24	/	El Kala (El Tarf)	36.992	7.92343	1	curent study	curent study							2021
Rhipicephalus turanicus	M, F	Felis catus	30	/	El Kala (El Tarf)	36.992	7.92343	1	curent study	curent study							2021
Rhipicephalus annulatus	M, F	Ovis aries	12	/	El Kala (El Tarf)	36.992	7.92343	1	curent study	curent study							2021
Haemaphysalis punctata	M, F	Bos taurus	18	/	Hanachir (EL Tarf)	36.5299	8.2128	1	curent study	curent study							2021
Ixodes ricinus	F	Bos taurus	2	/	Hanachir (EL Tarf)	36.5299	8.2128	1	curent study	curent study							2021
Rhipicephalus annulatus	F	Bos taurus	95	/	Hanachir (EL Tarf)	36.5299	8.2128	1	curent study	curent study							2021
Ixodes inopinatus	L	Podarcis hispanica vaucheri	9	/	Hanachir (EL Tarf)	36.5299	8.2128	1	curent study	curent study							2021
Ixodes ricinus	L	Podarcis hispanica vaucheri	30	/	Hanachir (EL Tarf)	36.5299	8.2128	1	curent study	curent study							2021
Ixodes inopinatus	L	Psammodromus algirus	24	/	Hanachir (EL Tarf)	36.5299	8.2128	1	curent study	curent study							2021
Ixodes ricinus	N, L	Psammodromus algirus	136	/	Hanachir (EL Tarf)	36.5299	8.2128	1	curent study	curent study							2021
Ixodes inopinatus	N	Timon pater	1	/	Hanachir (EL Tarf)	36.5299	8.2128	1	curent study	curent study							2021
ixodes ricinus	L	Timon pater	1	/	Hanachir (EL Tarf)	36.5299	8.2128	1	curent study	curent study							2021
Rhipicephalus turanicus	M	Atelerix algirus	30	/	Lac des Oiseaux (El Tarf)	36.7251	8.10345	1	curent study	curent study							2021
Rhipicephalus bursa	F	Atelerix algirus	14	/	Lac des Oiseaux (El Tarf)	36.7251	8.10345	1	curent study	curent study							2021
Hyalomma marginatum	M, F	Bos taurus	3	/	Lac des Oiseaux (El Tarf)	36.7251	8.10345	1	curent study	curent study							2021
Hyalomma scupense	M, F	Bos taurus	4	/	Lac des Oiseaux (El Tarf)	36.7251	8.10345	1	curent study	curent study							2021
Rhipicephalus annulatus	F	Bos taurus	3	/	Lac des Oiseaux (El Tarf)	36.7251	8.10345	1	curent study	curent study							2021
Argas persicus	M, F	Poultry house	78	/	Setif	36.129	5.52662	1	curent study	curent study							2021
Rhipicephalus bursa	F	Bos taurus	1	/	Zerizer (El Tarf)	36.7386	7.84637	1	curent study	curent study							2021
Ixodes ricinus	F, N, L	Atelerix algirus	14	/	Zitouna (El Tarf)	36.5509	8.25792	1	curent study	curent study							2021
Rhipicephalus bursa	M, F	Atelerix algirus	6	/	Zitouna (El Tarf)	36.5509	8.25792	1	curent study	curent study							2021
Rhipicephalus sanguineus	M	Atelerix algirus	7	/	Zitouna (El Tarf)	36.5509	8.25792	1	curent study	curent study							2021
Rhipicephalus turanicus	M	Atelerix algirus	5	/	Zitouna (El Tarf)	36.5509	8.25792	1	curent study	curent study							2021
Rhipicephalus annulatus	F	Bos taurus	69	/	Zitouna (El Tarf)	36.5509	8.25792	1	curent study	curent study							2021
Rhipicephalus bursa	F	Bos taurus	1	/	Zitouna (El Tarf)	36.5509	8.25792	1	curent study	curent study							2021
Rhipicephalus sanguineus	M, F	Canis familiaris	14	/	Zitouna (El Tarf)	36.5509	8.25792	1	curent study	curent study							2021
Rhipicephalus turanicus	F	Felis catus	9	/	Zitouna (El Tarf)	36.5509	8.25792	1	curent study	curent study							2021
Hyalomma marginatum	M	Sus scrofa	2	/	Zitouna (El Tarf)	36.5509	8.25792	1	curent study	curent study							2021
Dermacentor marginatus	M	Sus scrofa	3	/	Zitouna (El Tarf)	36.5509	8.25792	1	curent study	curent study							2021
Haemaphysalis erinacei	n/a	Paraechinus aethiopicus	n/a	/	Msila	35.5803	4.61923	2	Mourad Khaldi, Cristina Socolovschi, Meryam Benyettou, Ghania Barech, Mohamed Biche, Tahar Kernif, Didier Raoult, Philippe Parola	Rickettsiae in arthropods collected from the North African Hedgehog (Atelerix algirus) and the desert hedgehog (Paraechinus aethiopicus) in Algeria	Comparative immunology, microbiology and infectious diseases	35(2)	117-122	DOI: 10.1016/j.cimid.2011.11.007		nouvelle rickettsia spotted fever group	2011
Haemaphysalis erinacei	n/a	Atelerix algirus	n/a	/	Bordj Bouariridj	36.0092	4.75577	2	Mourad Khaldi, Cristina Socolovschi, Meryam Benyettou, Ghania Barech, Mohamed Biche, Tahar Kernif, Didier Raoult, Philippe Parola	Rickettsiae in arthropods collected from the North African Hedgehog (Atelerix algirus) and the desert hedgehog (Paraechinus aethiopicus) in Algeria	Comparative immunology, microbiology and infectious diseases	35(2)	117-122	DOI: 10.1016/j.cimid.2011.11.007		nouvelle rickettsia spotted fever group	2011
Rhipicephalus sanguineus	n/a	Paraechinus aethiopicus	n/a	/	Msila	35.5803	4.61923	2	Mourad Khaldi, Cristina Socolovschi, Meryam Benyettou, Ghania Barech, Mohamed Biche, Tahar Kernif, Didier Raoult, Philippe Parola	Rickettsiae in arthropods collected from the North African Hedgehog (Atelerix algirus) and the desert hedgehog (Paraechinus aethiopicus) in Algeria	Comparative immunology, microbiology and infectious diseases	35(2)	117-122	DOI: 10.1016/j.cimid.2011.11.007		R. massilae	2011
Rhipicephalus sanguineus	n/a	Atelerix algirus	n/a	/	Bordj Bouariridj	36.0092	4.75577	2	Mourad Khaldi, Cristina Socolovschi, Meryam Benyettou, Ghania Barech, Mohamed Biche, Tahar Kernif, Didier Raoult, Philippe Parola	Rickettsiae in arthropods collected from the North African Hedgehog (Atelerix algirus) and the desert hedgehog (Paraechinus aethiopicus) in Algeria	Comparative immunology, microbiology and infectious diseases	35(2)	117-122	DOI: 10.1016/j.cimid.2011.11.007		R. massilae	2011
Ixodes inopinatus	M	Flagging	21	/	Hanachir (EL Tarf)	36.5299	8.2128	1	curent study	curent study							2021
Ixodes ricinus	M, F	Flagging	30	/	Hanachir (EL Tarf)	36.5299	8.2128	1	curent study	curent study							2021
Ixodes inopinatus	M	Flagging	1	/	Ain kerma (El Tarf)	36.5096	8.17181	1	curent study	curent study							2021
Hyalomma excavatum	n/a	Camelus dromedarius	n/a	/	Ouargla	31.9661	5.32803	2	Meriem Bellabidia,b, Mohammed Hocine Benaissac, Samia Bissati-Bouafaa, Zoubir Harratb, Karima Brahmid, Tahar Kernifb,⁎	Coxiella burnetii in camels (Camelus dromedarius) from Algeria:Seroprevalence, molecular characterization, and ticks (Acari: Ixodidae) vectors	Acta tropica	206	105443	doi.org/10.1016/j.actatropica.2020.105443		coxiella burnetii	2020
Hyalomma dromedarii	n/a	Camelus dromedarius	n/a	/	Ouargla	31.9661	5.32803	2	Meriem Bellabidia,b, Mohammed Hocine Benaissac, Samia Bissati-Bouafaa, Zoubir Harratb, Karima Brahmid, Tahar Kernifb,⁎	Coxiella burnetii in camels (Camelus dromedarius) from Algeria:Seroprevalence, molecular characterization, and ticks (Acari: Ixodidae) vectors	Acta tropica	206	105443	doi.org/10.1016/j.actatropica.2020.105443		coxiella burnetii	2020
Hyalomma dromedarii	n/a	Camelus dromedarius	n/a	/	Oued Souf	33.3686	6.85166	2	Meriem Bellabidia,b, Mohammed Hocine Benaissac, Samia Bissati-Bouafaa, Zoubir Harratb, Karima Brahmid, Tahar Kernifb,⁎	Coxiella burnetii in camels (Camelus dromedarius) from Algeria:Seroprevalence, molecular characterization, and ticks (Acari: Ixodidae) vectors	Acta tropica	206	105443	doi.org/10.1016/j.actatropica.2020.105443		coxiella burnetii	2020
Hyalomma impeltatum	n/a	Camelus dromedarius	n/a	/	Oued Souf	33.3686	6.85166	2	Meriem Bellabidia,b, Mohammed Hocine Benaissac, Samia Bissati-Bouafaa, Zoubir Harratb, Karima Brahmid, Tahar Kernifb,⁎	Coxiella burnetii in camels (Camelus dromedarius) from Algeria:Seroprevalence, molecular characterization, and ticks (Acari: Ixodidae) vectors	Acta tropica	206	105443	doi.org/10.1016/j.actatropica.2020.105443			2020
Hyalomma dromedarii	n/a	Camelus dromedarius	n/a	/	Biskra	34.8335	5.80326	2	Meriem Bellabidia,b, Mohammed Hocine Benaissac, Samia Bissati-Bouafaa, Zoubir Harratb, Karima Brahmid, Tahar Kernifb,⁎	Coxiella burnetii in camels (Camelus dromedarius) from Algeria:Seroprevalence, molecular characterization, and ticks (Acari: Ixodidae) vectors	Acta tropica	206	105443	doi.org/10.1016/j.actatropica.2020.105443			2020
Ornithodoros capensis	n/a	Seabird nests	n/a	/	Algiers	36.733333	3.350000	1	Ismail Lafri, Basma El Hamzaoui, Idir Bitam, Hamza Leulmi, Reda Lalout, Oleg Mediannikov , Mohamed Chergui, Mohamed Karakellah, Didier Raoult , Philippe Parola	Detection of relapsing fever Borrelia spp., Bartonella spp. and Anaplasmataceae bacteria in argasid ticks in Algeria	PLOS Neglected Tropical Diseases	11 (11)	e0006064	. https://doi.org/10.1371/journal.pntd.0006064		Borrelia cf. turicatae	2017
Ornithodoros occidentalis	n/a	Rodent burrows	n/a	/	Achaacha ( Mostaganem)	36.246272	0.634267	1	Ismail Lafri, Basma El Hamzaoui, Idir Bitam, Hamza Leulmi, Reda Lalout, Oleg Mediannikov , Mohamed Chergui, Mohamed Karakellah, Didier Raoult , Philippe Parola	Detection of relapsing fever Borrelia spp., Bartonella spp. and Anaplasmataceae bacteria in argasid ticks in Algeria	PLOS Neglected Tropical Diseases	11 (11)	e0006064	. https://doi.org/10.1371/journal.pntd.0006064		Borrelia hispanica.	2017
Argas persicus	n/a	Animal shelter	n/a	/	Sidi Ali (mostaganem)	36.246272	0.634267	1	Ismail Lafri, Basma El Hamzaoui, Idir Bitam, Hamza Leulmi, Reda Lalout, Oleg Mediannikov , Mohamed Chergui, Mohamed Karakellah, Didier Raoult , Philippe Parola	Detection of relapsing fever Borrelia spp., Bartonella spp. and Anaplasmataceae bacteria in argasid ticks in Algeria	PLOS Neglected Tropical Diseases	11 (11)	e0006064	. https://doi.org/10.1371/journal.pntd.0006064		Bartonella, Anaplasma	2017
Ornithodoros rupestris	n/a	Rodent burrows	n/a	/	Mostaganem (Port)	35.894167	0.090278	1	Ismail Lafri, Basma El Hamzaoui, Idir Bitam, Hamza Leulmi, Reda Lalout, Oleg Mediannikov , Mohamed Chergui, Mohamed Karakellah, Didier Raoult , Philippe Parola	Detection of relapsing fever Borrelia spp., Bartonella spp. and Anaplasmataceae bacteria in argasid ticks in Algeria	PLOS Neglected Tropical Diseases	11 (11)	e0006064	. https://doi.org/10.1371/journal.pntd.0006064			2017
Ornithodoros sonrai	n/a	Rodent burrows	n/a	/	Msila	35.586944	4.668889	1	Ismail Lafri, Basma El Hamzaoui, Idir Bitam, Hamza Leulmi, Reda Lalout, Oleg Mediannikov , Mohamed Chergui, Mohamed Karakellah, Didier Raoult , Philippe Parola	Detection of relapsing fever Borrelia spp., Bartonella spp. and Anaplasmataceae bacteria in argasid ticks in Algeria	PLOS Neglected Tropical Diseases	11 (11)	e0006064	. https://doi.org/10.1371/journal.pntd.0006064			2017
Ornithodoros erraticus	n/a	Rodent burrows	n/a	/	El tarf	36.700556	8.313889	1	Ismail Lafri, Basma El Hamzaoui, Idir Bitam, Hamza Leulmi, Reda Lalout, Oleg Mediannikov , Mohamed Chergui, Mohamed Karakellah, Didier Raoult , Philippe Parola	Detection of relapsing fever Borrelia spp., Bartonella spp. and Anaplasmataceae bacteria in argasid ticks in Algeria	PLOS Neglected Tropical Diseases	11 (11)	e0006064	. https://doi.org/10.1371/journal.pntd.0006064			2017
Ornithodoros erraticus	n/a	Burrows (natural)	n/a	/	Vielle calle	36.9161	8.36189	1	Jean-François Trape, Georges Diatta, Céline Arnathau, Idir Bitam, M’hammed Sarih , Driss Belghyti , Ali Bouattour , Eric Elguero , Laurence Vial, Youssouph Mané , Cellou Baldé , Franck Pugnolle , Gilles Chauvancy , Gil Mahé, Laurent Granjon, Jean-Marc Duplantier , Patrick Durand, François Renaud	The Epidemiology and Geographic Distribution of Relapsing Fever Borreliosis in West and North Africa, with a Review of the Ornithodoros erraticus Complex (Acari: Ixodida)	Plos one	08 (11)	e78473	https://doi.org/10.1371/journal.pone.0078473			2013
Ornithodoros erraticus	n/a	Burrows (natural)	n/a	/	Salah Bouchaour	36.6853	6.89435	1	Jean-François Trape, Georges Diatta, Céline Arnathau, Idir Bitam, M’hammed Sarih , Driss Belghyti , Ali Bouattour , Eric Elguero , Laurence Vial, Youssouph Mané , Cellou Baldé , Franck Pugnolle , Gilles Chauvancy , Gil Mahé, Laurent Granjon, Jean-Marc Duplantier , Patrick Durand, François Renaud	The Epidemiology and Geographic Distribution of Relapsing Fever Borreliosis in West and North Africa, with a Review of the Ornithodoros erraticus Complex (Acari: Ixodida)	Plos one	08 (11)	e78473	https://doi.org/10.1371/journal.pone.0078473			2013
Rhipicephalus annulatus	n/a	Bos taurus	n/a	n/a	Oued Djendjen (Taher)	36.7105	5.94948	3	Senevet G	contribution a l'etudes des ixodes XI note, especes trouvées en algerie sur les bovins pendant les mois d'été	arch. Inst. Pasteur d'afrique du nord						1922
Ornithodoros sonrai	n/a	Burrows (natural)	n/a	/	M’Chounèche Biskra	34.9226	6.03668	1	Jean-François Trape, Georges Diatta, Céline Arnathau, Idir Bitam, M’hammed Sarih , Driss Belghyti , Ali Bouattour , Eric Elguero , Laurence Vial, Youssouph Mané , Cellou Baldé , Franck Pugnolle , Gilles Chauvancy , Gil Mahé, Laurent Granjon, Jean-Marc Duplantier , Patrick Durand, François Renaud	The Epidemiology and Geographic Distribution of Relapsing Fever Borreliosis in West and North Africa, with a Review of the Ornithodoros erraticus Complex (Acari: Ixodida)	Plos one	08 (11)	e78473	https://doi.org/10.1371/journal.pone.0078473			2013
Ornithodoros normandi	n/a	Burrows (natural)	n/a	/	M’Chounèche Biskra	34.9226	6.03668	1	Jean-François Trape, Georges Diatta, Céline Arnathau, Idir Bitam, M’hammed Sarih , Driss Belghyti , Ali Bouattour , Eric Elguero , Laurence Vial, Youssouph Mané , Cellou Baldé , Franck Pugnolle , Gilles Chauvancy , Gil Mahé, Laurent Granjon, Jean-Marc Duplantier , Patrick Durand, François Renaud	The Epidemiology and Geographic Distribution of Relapsing Fever Borreliosis in West and North Africa, with a Review of the Ornithodoros erraticus Complex (Acari: Ixodida)	Plos one	08 (11)	e78473	https://doi.org/10.1371/journal.pone.0078473			2013
Ornithodoros sonrai	n/a	Burrows (natural)	n/a	/	Oued Melah El Oued	33.6517	5.98722	1	Jean-François Trape, Georges Diatta, Céline Arnathau, Idir Bitam, M’hammed Sarih , Driss Belghyti , Ali Bouattour , Eric Elguero , Laurence Vial, Youssouph Mané , Cellou Baldé , Franck Pugnolle , Gilles Chauvancy , Gil Mahé, Laurent Granjon, Jean-Marc Duplantier , Patrick Durand, François Renaud	The Epidemiology and Geographic Distribution of Relapsing Fever Borreliosis in West and North Africa, with a Review of the Ornithodoros erraticus Complex (Acari: Ixodida)	Plos one	08 (11)	e78473	https://doi.org/10.1371/journal.pone.0078473			2013
Ornithodoros sonrai	n/a	Burrows (natural)	n/a	/	Abadla Bechar	31.0319	-2.60712	1	Jean-François Trape, Georges Diatta, Céline Arnathau, Idir Bitam, M’hammed Sarih , Driss Belghyti , Ali Bouattour , Eric Elguero , Laurence Vial, Youssouph Mané , Cellou Baldé , Franck Pugnolle , Gilles Chauvancy , Gil Mahé, Laurent Granjon, Jean-Marc Duplantier , Patrick Durand, François Renaud	The Epidemiology and Geographic Distribution of Relapsing Fever Borreliosis in West and North Africa, with a Review of the Ornithodoros erraticus Complex (Acari: Ixodida)	Plos one	08 (11)	e78473	https://doi.org/10.1371/journal.pone.0078473			2013
Ornithodoros erraticus	n/a	Burrows (natural)	n/a	/	Oued Saket	36.8295	4.93923	1	Jean-François Trape, Georges Diatta, Céline Arnathau, Idir Bitam, M’hammed Sarih , Driss Belghyti , Ali Bouattour , Eric Elguero , Laurence Vial, Youssouph Mané , Cellou Baldé , Franck Pugnolle , Gilles Chauvancy , Gil Mahé, Laurent Granjon, Jean-Marc Duplantier , Patrick Durand, François Renaud	The Epidemiology and Geographic Distribution of Relapsing Fever Borreliosis in West and North Africa, with a Review of the Ornithodoros erraticus Complex (Acari: Ixodida)	Plos one	08 (11)	e78473	https://doi.org/10.1371/journal.pone.0078473			2013
Ornithodoros normandi	n/a	Burrows (natural)	n/a	/	Sétif	36.129	5.52662	2	Jean-François Trape, Georges Diatta, Céline Arnathau, Idir Bitam, M’hammed Sarih , Driss Belghyti , Ali Bouattour , Eric Elguero , Laurence Vial, Youssouph Mané , Cellou Baldé , Franck Pugnolle , Gilles Chauvancy , Gil Mahé, Laurent Granjon, Jean-Marc Duplantier , Patrick Durand, François Renaud	The Epidemiology and Geographic Distribution of Relapsing Fever Borreliosis in West and North Africa, with a Review of the Ornithodoros erraticus Complex (Acari: Ixodida)	Plos one	08 (11)	e78473	https://doi.org/10.1371/journal.pone.0078473			2013
Ornithodoros occidentalis	n/a	Burrows (natural)	n/a	/	Bouira	36.3642	3.90243	2	Jean-François Trape, Georges Diatta, Céline Arnathau, Idir Bitam, M’hammed Sarih , Driss Belghyti , Ali Bouattour , Eric Elguero , Laurence Vial, Youssouph Mané , Cellou Baldé , Franck Pugnolle , Gilles Chauvancy , Gil Mahé, Laurent Granjon, Jean-Marc Duplantier , Patrick Durand, François Renaud	The Epidemiology and Geographic Distribution of Relapsing Fever Borreliosis in West and North Africa, with a Review of the Ornithodoros erraticus Complex (Acari: Ixodida)	Plos one	08 (11)	e78473	https://doi.org/10.1371/journal.pone.0078473			2013
Ornithodoros normandi	n/a	Burrows (natural)	n/a	/	Melouza M'sila	35.9312	4.17892	1	Jean-François Trape, Georges Diatta, Céline Arnathau, Idir Bitam, M’hammed Sarih , Driss Belghyti , Ali Bouattour , Eric Elguero , Laurence Vial, Youssouph Mané , Cellou Baldé , Franck Pugnolle , Gilles Chauvancy , Gil Mahé, Laurent Granjon, Jean-Marc Duplantier , Patrick Durand, François Renaud	The Epidemiology and Geographic Distribution of Relapsing Fever Borreliosis in West and North Africa, with a Review of the Ornithodoros erraticus Complex (Acari: Ixodida)	Plos one	08 (11)	e78473	https://doi.org/10.1371/journal.pone.0078473			2013
Ornithodoros sonrai	n/a	Burrows (natural)	n/a	/	Oued Magtaa M'sila	35.586944	4.668889	1	Jean-François Trape, Georges Diatta, Céline Arnathau, Idir Bitam, M’hammed Sarih , Driss Belghyti , Ali Bouattour , Eric Elguero , Laurence Vial, Youssouph Mané , Cellou Baldé , Franck Pugnolle , Gilles Chauvancy , Gil Mahé, Laurent Granjon, Jean-Marc Duplantier , Patrick Durand, François Renaud	The Epidemiology and Geographic Distribution of Relapsing Fever Borreliosis in West and North Africa, with a Review of the Ornithodoros erraticus Complex (Acari: Ixodida)	Plos one	08 (11)	e78473	https://doi.org/10.1371/journal.pone.0078473			2013
Ornithodoros occidentalis	n/a	Burrows (natural)	n/a	/	Berrouaghia Medea	36.1533	2.91277	1	Jean-François Trape, Georges Diatta, Céline Arnathau, Idir Bitam, M’hammed Sarih , Driss Belghyti , Ali Bouattour , Eric Elguero , Laurence Vial, Youssouph Mané , Cellou Baldé , Franck Pugnolle , Gilles Chauvancy , Gil Mahé, Laurent Granjon, Jean-Marc Duplantier , Patrick Durand, François Renaud	The Epidemiology and Geographic Distribution of Relapsing Fever Borreliosis in West and North Africa, with a Review of the Ornithodoros erraticus Complex (Acari: Ixodida)	Plos one	08 (11)	e78473	https://doi.org/10.1371/journal.pone.0078473			2013
Ornithodoros occidentalis	n/a	Burrows (natural)	n/a	/	Chlef	36.1695	1.35738	1	Jean-François Trape, Georges Diatta, Céline Arnathau, Idir Bitam, M’hammed Sarih , Driss Belghyti , Ali Bouattour , Eric Elguero , Laurence Vial, Youssouph Mané , Cellou Baldé , Franck Pugnolle , Gilles Chauvancy , Gil Mahé, Laurent Granjon, Jean-Marc Duplantier , Patrick Durand, François Renaud	The Epidemiology and Geographic Distribution of Relapsing Fever Borreliosis in West and North Africa, with a Review of the Ornithodoros erraticus Complex (Acari: Ixodida)	Plos one	08 (11)	e78473	https://doi.org/10.1371/journal.pone.0078473			2013
Ornithodoros occidentalis	n/a	Burrows (natural)	n/a	/	Ténès Chelef	36.5109	1.31183	1	Jean-François Trape, Georges Diatta, Céline Arnathau, Idir Bitam, M’hammed Sarih , Driss Belghyti , Ali Bouattour , Eric Elguero , Laurence Vial, Youssouph Mané , Cellou Baldé , Franck Pugnolle , Gilles Chauvancy , Gil Mahé, Laurent Granjon, Jean-Marc Duplantier , Patrick Durand, François Renaud	The Epidemiology and Geographic Distribution of Relapsing Fever Borreliosis in West and North Africa, with a Review of the Ornithodoros erraticus Complex (Acari: Ixodida)	Plos one	08 (11)	e78473	https://doi.org/10.1371/journal.pone.0078473			2013
Ornithodoros marocanus	n/a	Burrows (natural)	n/a	/	Ghazaouet	35.0856	-1.85415	1	Jean-François Trape, Georges Diatta, Céline Arnathau, Idir Bitam, M’hammed Sarih , Driss Belghyti , Ali Bouattour , Eric Elguero , Laurence Vial, Youssouph Mané , Cellou Baldé , Franck Pugnolle , Gilles Chauvancy , Gil Mahé, Laurent Granjon, Jean-Marc Duplantier , Patrick Durand, François Renaud	The Epidemiology and Geographic Distribution of Relapsing Fever Borreliosis in West and North Africa, with a Review of the Ornithodoros erraticus Complex (Acari: Ixodida)	Plos one	08 (11)	e78473	https://doi.org/10.1371/journal.pone.0078473			2013
Ornithodoros marocanus	n/a	Burrows (natural)	n/a	/	Beni-Bahdel	34.7081	-1.49967	1	Jean-François Trape, Georges Diatta, Céline Arnathau, Idir Bitam, M’hammed Sarih , Driss Belghyti , Ali Bouattour , Eric Elguero , Laurence Vial, Youssouph Mané , Cellou Baldé , Franck Pugnolle , Gilles Chauvancy , Gil Mahé, Laurent Granjon, Jean-Marc Duplantier , Patrick Durand, François Renaud	The Epidemiology and Geographic Distribution of Relapsing Fever Borreliosis in West and North Africa, with a Review of the Ornithodoros erraticus Complex (Acari: Ixodida)	Plos one	08 (11)	e78473	https://doi.org/10.1371/journal.pone.0078473			2013
Ornithodoros sonrai	n/a	Burrows (natural)	n/a	/	Bougtob El bayadh	34.0211	0.308204	1	Jean-François Trape, Georges Diatta, Céline Arnathau, Idir Bitam, M’hammed Sarih , Driss Belghyti , Ali Bouattour , Eric Elguero , Laurence Vial, Youssouph Mané , Cellou Baldé , Franck Pugnolle , Gilles Chauvancy , Gil Mahé, Laurent Granjon, Jean-Marc Duplantier , Patrick Durand, François Renaud	The Epidemiology and Geographic Distribution of Relapsing Fever Borreliosis in West and North Africa, with a Review of the Ornithodoros erraticus Complex (Acari: Ixodida)	Plos one	08 (11)	e78473	https://doi.org/10.1371/journal.pone.0078473			2013
Ornithodoros rupestris	n/a	Burrows (natural)	n/a	/	Saïda Mt Daïa	34.8479	0.144484	1	Jean-François Trape, Georges Diatta, Céline Arnathau, Idir Bitam, M’hammed Sarih , Driss Belghyti , Ali Bouattour , Eric Elguero , Laurence Vial, Youssouph Mané , Cellou Baldé , Franck Pugnolle , Gilles Chauvancy , Gil Mahé, Laurent Granjon, Jean-Marc Duplantier , Patrick Durand, François Renaud	The Epidemiology and Geographic Distribution of Relapsing Fever Borreliosis in West and North Africa, with a Review of the Ornithodoros erraticus Complex (Acari: Ixodida)	Plos one	08 (11)	e78473	https://doi.org/10.1371/journal.pone.0078473			2013
Ornithodoros rupestris	n/a	Burrows (natural)	n/a	/	Mostaganem	35.9081	0.114456	1	Jean-François Trape, Georges Diatta, Céline Arnathau, Idir Bitam, M’hammed Sarih , Driss Belghyti , Ali Bouattour , Eric Elguero , Laurence Vial, Youssouph Mané , Cellou Baldé , Franck Pugnolle , Gilles Chauvancy , Gil Mahé, Laurent Granjon, Jean-Marc Duplantier , Patrick Durand, François Renaud	The Epidemiology and Geographic Distribution of Relapsing Fever Borreliosis in West and North Africa, with a Review of the Ornithodoros erraticus Complex (Acari: Ixodida)	Plos one	08 (11)	e78473	https://doi.org/10.1371/journal.pone.0078473			2013
Ornithodoros rupestris	n/a	Burrows (natural)	n/a	/	Mostaganem	35.9081	0.114456	1	Jean-François Trape, Georges Diatta, Céline Arnathau, Idir Bitam, M’hammed Sarih , Driss Belghyti , Ali Bouattour , Eric Elguero , Laurence Vial, Youssouph Mané , Cellou Baldé , Franck Pugnolle , Gilles Chauvancy , Gil Mahé, Laurent Granjon, Jean-Marc Duplantier , Patrick Durand, François Renaud	The Epidemiology and Geographic Distribution of Relapsing Fever Borreliosis in West and North Africa, with a Review of the Ornithodoros erraticus Complex (Acari: Ixodida)	Plos one	08 (11)	e78473	https://doi.org/10.1371/journal.pone.0078473			2013
Ornithodoros costalis	n/a	Burrows (natural)	n/a	/	Mostaganem	35.9081	0.114456	1	Jean-François Trape, Georges Diatta, Céline Arnathau, Idir Bitam, M’hammed Sarih , Driss Belghyti , Ali Bouattour , Eric Elguero , Laurence Vial, Youssouph Mané , Cellou Baldé , Franck Pugnolle , Gilles Chauvancy , Gil Mahé, Laurent Granjon, Jean-Marc Duplantier , Patrick Durand, François Renaud	The Epidemiology and Geographic Distribution of Relapsing Fever Borreliosis in West and North Africa, with a Review of the Ornithodoros erraticus Complex (Acari: Ixodida)	Plos one	08 (11)	e78473	https://doi.org/10.1371/journal.pone.0078473			2013
Hyalomma marginatum	n/a	Bos taurus	n/a	/	Blida	36.4974	2.69466	2	Mohamed Rahala,b,c,d, Hacene Medkoura,e,f, Adama Zan Diarraa,b, Idir Bitama,b,g, Philippe Parolaa,b, Oleg Mediannikova,e,	Molecular identifcation and evaluation of Coxiella-like endosymbionts genetic diversity carried by cattle ticks in Algeria		11 (5)	101493	https://doi.org/10.1016/j.ttbdis.2020.101493			2020
Hyalomma scupense	n/a	Bos taurus	n/a	/	Blida	36.4974	2.69466	2	Mohamed Rahala,b,c,d, Hacene Medkoura,e,f, Adama Zan Diarraa,b, Idir Bitama,b,g, Philippe Parolaa,b, Oleg Mediannikova,e,	Molecular identifcation and evaluation of Coxiella-like endosymbionts genetic diversity carried by cattle ticks in Algeria		11 (5)	101493	https://doi.org/10.1016/j.ttbdis.2020.101493			2020
Rhipicephalus sanguineus	n/a	Bos taurus	n/a	/	Blida	36.4974	2.69466	2	Mohamed Rahala,b,c,d, Hacene Medkoura,e,f, Adama Zan Diarraa,b, Idir Bitama,b,g, Philippe Parolaa,b, Oleg Mediannikova,e,	Molecular identifcation and evaluation of Coxiella-like endosymbionts genetic diversity carried by cattle ticks in Algeria		11 (5)	101493	https://doi.org/10.1016/j.ttbdis.2020.101493			2020
Rhipicephalus bursa	n/a	Bos taurus	n/a	/	Blida	36.4974	2.69466	2	Mohamed Rahala,b,c,d, Hacene Medkoura,e,f, Adama Zan Diarraa,b, Idir Bitama,b,g, Philippe Parolaa,b, Oleg Mediannikova,e,	Molecular identifcation and evaluation of Coxiella-like endosymbionts genetic diversity carried by cattle ticks in Algeria		11 (5)	101493	https://doi.org/10.1016/j.ttbdis.2020.101493			2020
Dermacentor marginatus	n/a	Bos taurus	n/a	/	Blida	36.4974	2.69466	2	Mohamed Rahala,b,c,d, Hacene Medkoura,e,f, Adama Zan Diarraa,b, Idir Bitama,b,g, Philippe Parolaa,b, Oleg Mediannikova,e,	Molecular identifcation and evaluation of Coxiella-like endosymbionts genetic diversity carried by cattle ticks in Algeria		11 (5)	101493	https://doi.org/10.1016/j.ttbdis.2020.101493			2020
Ixodes ricinus	n/a	Bos taurus	n/a	/	Blida	36.4974	2.69466	2	Mohamed Rahala,b,c,d, Hacene Medkoura,e,f, Adama Zan Diarraa,b, Idir Bitama,b,g, Philippe Parolaa,b, Oleg Mediannikova,e,	Molecular identifcation and evaluation of Coxiella-like endosymbionts genetic diversity carried by cattle ticks in Algeria		11 (5)	101493	https://doi.org/10.1016/j.ttbdis.2020.101493			2020
Hyalomma truncatum	n/a	Bos taurus	n/a	/	Blida	36.4974	2.69466	2	Mohamed Rahala,b,c,d, Hacene Medkoura,e,f, Adama Zan Diarraa,b, Idir Bitama,b,g, Philippe Parolaa,b, Oleg Mediannikova,e,	Molecular identifcation and evaluation of Coxiella-like endosymbionts genetic diversity carried by cattle ticks in Algeria		11 (5)	101493	https://doi.org/10.1016/j.ttbdis.2020.101493			2020
Hyalomma lusitanicum	n/a	Bos taurus	n/a	/	Blida	36.4974	2.69466	2	Mohamed Rahala,b,c,d, Hacene Medkoura,e,f, Adama Zan Diarraa,b, Idir Bitama,b,g, Philippe Parolaa,b, Oleg Mediannikova,e,	Molecular identifcation and evaluation of Coxiella-like endosymbionts genetic diversity carried by cattle ticks in Algeria		11 (5)	101493	https://doi.org/10.1016/j.ttbdis.2020.101493			2020
Rhipicephalus sanguineus	n/a	Bos taurus	n/a	/	Medea	35.819	2.77764	2	Mohamed Rahala,b,c,d, Hacene Medkoura,e,f, Adama Zan Diarraa,b, Idir Bitama,b,g, Philippe Parolaa,b, Oleg Mediannikova,e,	Molecular identifcation and evaluation of Coxiella-like endosymbionts genetic diversity carried by cattle ticks in Algeria		11 (5)	101493	https://doi.org/10.1016/j.ttbdis.2020.101493			2020
Rhipicephalus bursa	n/a	Bos taurus	n/a	/	Medea	35.819	2.77764	2	Mohamed Rahala,b,c,d, Hacene Medkoura,e,f, Adama Zan Diarraa,b, Idir Bitama,b,g, Philippe Parolaa,b, Oleg Mediannikova,e,	Molecular identifcation and evaluation of Coxiella-like endosymbionts genetic diversity carried by cattle ticks in Algeria		11 (5)	101493	https://doi.org/10.1016/j.ttbdis.2020.101493			2020
Hyalomma scupense	n/a	Bos taurus	n/a	/	Medea	35.819	2.77764	2	Mohamed Rahala,b,c,d, Hacene Medkoura,e,f, Adama Zan Diarraa,b, Idir Bitama,b,g, Philippe Parolaa,b, Oleg Mediannikova,e,	Molecular identifcation and evaluation of Coxiella-like endosymbionts genetic diversity carried by cattle ticks in Algeria		11 (5)	101493	https://doi.org/10.1016/j.ttbdis.2020.101493			2020
Hyalomma marginatum	n/a	Bos taurus	n/a	/	Batna	35.5772	6.17613	2	Mohamed Rahala,b,c,d, Hacene Medkoura,e,f, Adama Zan Diarraa,b, Idir Bitama,b,g, Philippe Parolaa,b, Oleg Mediannikova,e,	Molecular identifcation and evaluation of Coxiella-like endosymbionts genetic diversity carried by cattle ticks in Algeria		11 (5)	101493	https://doi.org/10.1016/j.ttbdis.2020.101493			2020
Hyalomma rufipes	n/a	Bos taurus	n/a	/	Batna	35.5772	6.17613	2	Mohamed Rahala,b,c,d, Hacene Medkoura,e,f, Adama Zan Diarraa,b, Idir Bitama,b,g, Philippe Parolaa,b, Oleg Mediannikova,e,	Molecular identifcation and evaluation of Coxiella-like endosymbionts genetic diversity carried by cattle ticks in Algeria		11 (5)	101493	https://doi.org/10.1016/j.ttbdis.2020.101493			2020
Rhipicephalus bursa	n/a	Bos taurus	n/a	/	Batna	35.5772	6.17613	2	Mohamed Rahala,b,c,d, Hacene Medkoura,e,f, Adama Zan Diarraa,b, Idir Bitama,b,g, Philippe Parolaa,b, Oleg Mediannikova,e,	Molecular identifcation and evaluation of Coxiella-like endosymbionts genetic diversity carried by cattle ticks in Algeria		11 (5)	101493	https://doi.org/10.1016/j.ttbdis.2020.101493			2020
Rhipicephalus sanguineus	n/a	Bos taurus	n/a	/	Batna	35.5772	6.17613	2	Mohamed Rahala,b,c,d, Hacene Medkoura,e,f, Adama Zan Diarraa,b, Idir Bitama,b,g, Philippe Parolaa,b, Oleg Mediannikova,e,	Molecular identifcation and evaluation of Coxiella-like endosymbionts genetic diversity carried by cattle ticks in Algeria		11 (5)	101493	https://doi.org/10.1016/j.ttbdis.2020.101493			2020
Hyalomma anatolicum	n/a	Bos taurus	n/a	/	Batna	35.5772	6.17613	2	Mohamed Rahala,b,c,d, Hacene Medkoura,e,f, Adama Zan Diarraa,b, Idir Bitama,b,g, Philippe Parolaa,b, Oleg Mediannikova,e,	Molecular identifcation and evaluation of Coxiella-like endosymbionts genetic diversity carried by cattle ticks in Algeria		11 (5)	101493	https://doi.org/10.1016/j.ttbdis.2020.101493			2020
Hyalomma excavatum	n/a	Bos taurus	n/a	/	Batna	35.5772	6.17613	2	Mohamed Rahala,b,c,d, Hacene Medkoura,e,f, Adama Zan Diarraa,b, Idir Bitama,b,g, Philippe Parolaa,b, Oleg Mediannikova,e,	Molecular identifcation and evaluation of Coxiella-like endosymbionts genetic diversity carried by cattle ticks in Algeria		11 (5)	101493	https://doi.org/10.1016/j.ttbdis.2020.101493			2020
Rhipicephalus annulatus	M, F	Bos taurus	906	74.62%	Jijel	36.7592	5.74881	1	Derradj Lotfi Kohil Karima	Identification and incidence of hard tick species during summer season 2019 in Jijel Province (northeastern Algeria)			2020-07-01	https://doi.org/10.1007/s12639-020-01296-4			2020
Rhipicephalus bursa	M, F	Bos taurus	127	10.46%	Jijel	36.7592	5.74881	1	Derradj Lotfi Kohil Karima	Identification and incidence of hard tick species during summer season 2019 in Jijel Province (northeastern Algeria)			2020-07-01	https://doi.org/10.1007/s12639-020-01296-4			2020
Rhipicephalus sanguineus	M, F	Bos taurus	4	0.32%	Jijel	36.7592	5.74881	1	Derradj Lotfi Kohil Karima	Identification and incidence of hard tick species during summer season 2019 in Jijel Province (northeastern Algeria)			2020-07-01	https://doi.org/10.1007/s12639-020-01296-4			2020
Hyalomma anatolicum	M, F	Bos taurus	19	1.56%	Jijel	36.7592	5.74881	1	Derradj Lotfi Kohil Karima	Identification and incidence of hard tick species during summer season 2019 in Jijel Province (northeastern Algeria)			2020-07-01	https://doi.org/10.1007/s12639-020-01296-4			2020
Hyalomma lusitanicum	M, F	Bos taurus	50	4.14%	Jijel	36.7592	5.74881	1	Derradj Lotfi Kohil Karima	Identification and incidence of hard tick species during summer season 2019 in Jijel Province (northeastern Algeria)			2020-07-01	https://doi.org/10.1007/s12639-020-01296-4			2020
Hyalomma marginatum	M, F	Bos taurus	67	5.51%	Jijel	36.7592	5.74881	1	Derradj Lotfi Kohil Karima	Identification and incidence of hard tick species during summer season 2019 in Jijel Province (northeastern Algeria)			2020-07-01	https://doi.org/10.1007/s12639-020-01296-4			2020
Hyalomma scupense	M, F	Bos taurus	41	3.37%	Jijel	36.7592	5.74881	1	Derradj Lotfi Kohil Karima	Identification and incidence of hard tick species during summer season 2019 in Jijel Province (northeastern Algeria)			2020-07-01	https://doi.org/10.1007/s12639-020-01296-4			2020
Hyalomma scupense	n/a	Bos taurus	n/a	n/a	Ain khial	/	/	4	Senevet G	contribution a l'etudes des ixodes XI note, especes trouvées en algerie sur les bovins pendant les mois d'été	arch. Inst. Pasteur d'afrique du nord	2 , P 519					1922
Hyalomma scupense	n/a	Bos taurus	n/a	n/a	Mléta	/	/	4	Senevet G	contribution a l'etudes des ixodes XI note, especes trouvées en algerie sur les bovins pendant les mois d'été	arch. Inst. Pasteur d'afrique du nord						1922
Hyalomma scupense	n/a	Bos taurus	n/a	n/a	Ain el arba	35.4139	-0.892447		Senevet G	contribution a l'etudes des ixodes XI note, especes trouvées en algerie sur les bovins pendant les mois d'été	arch. Inst. Pasteur d'afrique du nord						1922
Hyalomma scupense	n/a	Bos taurus	n/a	n/a	Relizane	35.669	0.559633	2	Senevet G	contribution a l'etudes des ixodes XI note, especes trouvées en algerie sur les bovins pendant les mois d'été	arch. Inst. Pasteur d'afrique du nord						1922
Hyalomma scupense	n/a	Bos taurus	n/a	n/a	Ouarizane	/	/	4	Senevet G	contribution a l'etudes des ixodes XI note, especes trouvées en algerie sur les bovins pendant les mois d'été	arch. Inst. Pasteur d'afrique du nord						1922
Hyalomma scupense	n/a	Bos taurus	n/a	n/a	Malakoff	/	/	4	Senevet G	contribution a l'etudes des ixodes XI note, especes trouvées en algerie sur les bovins pendant les mois d'été	arch. Inst. Pasteur d'afrique du nord						1922
Hyalomma scupense	n/a	Bos taurus	n/a	n/a	paul robert	/	/	4	Senevet G	contribution a l'etudes des ixodes XI note, especes trouvées en algerie sur les bovins pendant les mois d'été	arch. Inst. Pasteur d'afrique du nord						1922
Hyalomma scupense	n/a	Bos taurus	n/a	n/a	cavaignac	/	/	4	Senevet G	contribution a l'etudes des ixodes XI note, especes trouvées en algerie sur les bovins pendant les mois d'été	arch. Inst. Pasteur d'afrique du nord						1922
Hyalomma scupense	n/a	Bos taurus	n/a	n/a	Warnier	/	/	4	Senevet G	contribution a l'etudes des ixodes XI note, especes trouvées en algerie sur les bovins pendant les mois d'été	arch. Inst. Pasteur d'afrique du nord						1922
Hyalomma scupense	n/a	Bos taurus	n/a	n/a	Chasseriau	/	/	4	Senevet G	contribution a l'etudes des ixodes XI note, especes trouvées en algerie sur les bovins pendant les mois d'été	arch. Inst. Pasteur d'afrique du nord						1922
Hyalomma scupense	n/a	Bos taurus	n/a	n/a	Ténès	36.4838	1.29875	2	Senevet G	contribution a l'etudes des ixodes XI note, especes trouvées en algerie sur les bovins pendant les mois d'été	arch. Inst. Pasteur d'afrique du nord						1922
Hyalomma scupense	n/a	Bos taurus	n/a	n/a	Le Barrage	/	/	4	Senevet G	contribution a l'etudes des ixodes XI note, especes trouvées en algerie sur les bovins pendant les mois d'été	arch. Inst. Pasteur d'afrique du nord						1922
Hyalomma scupense	n/a	Bos taurus	n/a	n/a	Oued fodda	36.1994	1.54154	2	Senevet G	contribution a l'etudes des ixodes XI note, especes trouvées en algerie sur les bovins pendant les mois d'été	arch. Inst. Pasteur d'afrique du nord						1922
Hyalomma scupense	n/a	Bos taurus	n/a	n/a	Teniet el Haad	35.8531	1.9922	2	Senevet G	contribution a l'etudes des ixodes XI note, especes trouvées en algerie sur les bovins pendant les mois d'été	arch. Inst. Pasteur d'afrique du nord						1922
Hyalomma scupense	n/a	Bos taurus	n/a	n/a	Douar Meddad ( Teniet el haad)	35.8705	1.9469	2	Senevet G	contribution a l'etudes des ixodes XI note, especes trouvées en algerie sur les bovins pendant les mois d'été	arch. Inst. Pasteur d'afrique du nord						1922
Hyalomma scupense	n/a	Bos taurus	n/a	n/a	Douar sghoud	/	/	4	Senevet G	contribution a l'etudes des ixodes XI note, especes trouvées en algerie sur les bovins pendant les mois d'été	arch. Inst. Pasteur d'afrique du nord						1922
Hyalomma scupense	n/a	Bos taurus	n/a	n/a	Duperré	36.2541	1.98483	2	Senevet G	contribution a l'etudes des ixodes XI note, especes trouvées en algerie sur les bovins pendant les mois d'été	arch. Inst. Pasteur d'afrique du nord						1922
Hyalomma scupense	n/a	Bos taurus	n/a	n/a	Ameur el Ain	36.5018	2.57687	2	Senevet G	contribution a l'etudes des ixodes XI note, especes trouvées en algerie sur les bovins pendant les mois d'été	arch. Inst. Pasteur d'afrique du nord						1922
Hyalomma scupense	n/a	Bos taurus	n/a	n/a	Montebello	/	/	4	Senevet G	contribution a l'etudes des ixodes XI note, especes trouvées en algerie sur les bovins pendant les mois d'été	arch. Inst. Pasteur d'afrique du nord						1922
Hyalomma scupense	n/a	Bos taurus	n/a	n/a	Oued el alleug	36.5508	2.77289	2	Senevet G	contribution a l'etudes des ixodes XI note, especes trouvées en algerie sur les bovins pendant les mois d'été	arch. Inst. Pasteur d'afrique du nord						1922
Hyalomma scupense	n/a	Bos taurus	n/a	n/a	Médéa	35.819	2.77764	2	Senevet G	contribution a l'etudes des ixodes XI note, especes trouvées en algerie sur les bovins pendant les mois d'été	arch. Inst. Pasteur d'afrique du nord						1922
Hyalomma scupense	n/a	Bos taurus	n/a	n/a	Souma	36.5074	2.92082	2	Senevet G	contribution a l'etudes des ixodes XI note, especes trouvées en algerie sur les bovins pendant les mois d'été	arch. Inst. Pasteur d'afrique du nord						1922
Hyalomma scupense	n/a	Bos taurus	n/a	n/a	Boufarik	36.5748	2.92169	2	Senevet G	contribution a l'etudes des ixodes XI note, especes trouvées en algerie sur les bovins pendant les mois d'été	arch. Inst. Pasteur d'afrique du nord						1922
Hyalomma scupense	n/a	Bos taurus	n/a	n/a	Bouinan	36.5202	2.99199	2	Senevet G	contribution a l'etudes des ixodes XI note, especes trouvées en algerie sur les bovins pendant les mois d'été	arch. Inst. Pasteur d'afrique du nord						1922
Hyalomma scupense	n/a	Bos taurus	n/a	n/a	Corso	36.7295	3.44326	2	Senevet G	contribution a l'etudes des ixodes XI note, especes trouvées en algerie sur les bovins pendant les mois d'été	arch. Inst. Pasteur d'afrique du nord						1922
Hyalomma scupense	n/a	Bos taurus	n/a	n/a	Saint pierre saint paul	35.6149	-0.908264	2	Senevet G	contribution a l'etudes des ixodes XI note, especes trouvées en algerie sur les bovins pendant les mois d'été	arch. Inst. Pasteur d'afrique du nord						1922
Hyalomma scupense	n/a	Bos taurus	n/a	n/a	les arib ( aumale)	36.346	2.09426	2	Senevet G	contribution a l'etudes des ixodes XI note, especes trouvées en algerie sur les bovins pendant les mois d'été	arch. Inst. Pasteur d'afrique du nord						1922
Hyalomma scupense	n/a	Bos taurus	n/a	n/a	Bouira	36.3642	3.90243	2	Senevet G	contribution a l'etudes des ixodes XI note, especes trouvées en algerie sur les bovins pendant les mois d'été	arch. Inst. Pasteur d'afrique du nord						1922
Hyalomma scupense	n/a	Bos taurus	n/a	n/a	El esnam	/	/	4	Senevet G	contribution a l'etudes des ixodes XI note, especes trouvées en algerie sur les bovins pendant les mois d'été	arch. Inst. Pasteur d'afrique du nord						1922
Hyalomma scupense	n/a	Bos taurus	n/a	n/a	Isserbourg	/	/	4	Senevet G	contribution a l'etudes des ixodes XI note, especes trouvées en algerie sur les bovins pendant les mois d'été	arch. Inst. Pasteur d'afrique du nord						1922
Hyalomma scupense	n/a	Bos taurus	n/a	n/a	Mirabeau	/	/	4	Senevet G	contribution a l'etudes des ixodes XI note, especes trouvées en algerie sur les bovins pendant les mois d'été	arch. Inst. Pasteur d'afrique du nord						1922
Hyalomma scupense	n/a	Bos taurus	n/a	n/a	Ben N'choud	36.8519	3.90676	2	Senevet G	contribution a l'etudes des ixodes XI note, especes trouvées en algerie sur les bovins pendant les mois d'été	arch. Inst. Pasteur d'afrique du nord						1922
Hyalomma scupense	n/a	Bos taurus	n/a	n/a	Horace Vernet	/	/	4	Senevet G	contribution a l'etudes des ixodes XI note, especes trouvées en algerie sur les bovins pendant les mois d'été	arch. Inst. Pasteur d'afrique du nord						1922
Hyalomma scupense	n/a	Bos taurus	n/a	n/a	Bougie	36.7588	5.06473	2	Senevet G	contribution a l'etudes des ixodes XI note, especes trouvées en algerie sur les bovins pendant les mois d'été	arch. Inst. Pasteur d'afrique du nord						1922
Hyalomma scupense	n/a	Bos taurus	n/a	n/a	El Anasser	36.037	4.85106	2	Senevet G	contribution a l'etudes des ixodes XI note, especes trouvées en algerie sur les bovins pendant les mois d'été	arch. Inst. Pasteur d'afrique du nord						1922
Hyalomma scupense	n/a	Bos taurus	n/a	n/a	Ain Arnot	36.1771	5.24091	2	Senevet G	contribution a l'etudes des ixodes XI note, especes trouvées en algerie sur les bovins pendant les mois d'été	arch. Inst. Pasteur d'afrique du nord						1922
Hyalomma scupense	n/a	Bos taurus	n/a	n/a	Kalfoun	36.1748	5.33827	2	Senevet G	contribution a l'etudes des ixodes XI note, especes trouvées en algerie sur les bovins pendant les mois d'été	arch. Inst. Pasteur d'afrique du nord						1922
Hyalomma scupense	n/a	Bos taurus	n/a	n/a	Sétif	36.129	5.52662	2	Senevet G	contribution a l'etudes des ixodes XI note, especes trouvées en algerie sur les bovins pendant les mois d'été	arch. Inst. Pasteur d'afrique du nord						1922
Hyalomma scupense	n/a	Bos taurus	n/a	n/a	Guellel	36.0364	5.28743	2	Senevet G	contribution a l'etudes des ixodes XI note, especes trouvées en algerie sur les bovins pendant les mois d'été	arch. Inst. Pasteur d'afrique du nord						1922
Hyalomma scupense	n/a	Bos taurus	n/a	n/a	Fedj M'zala	/	/	4	Senevet G	contribution a l'etudes des ixodes XI note, especes trouvées en algerie sur les bovins pendant les mois d'été	arch. Inst. Pasteur d'afrique du nord						1922
Hyalomma scupense	n/a	Bos taurus	n/a	n/a	Djidjilli	/	/	4	Senevet G	contribution a l'etudes des ixodes XI note, especes trouvées en algerie sur les bovins pendant les mois d'été	arch. Inst. Pasteur d'afrique du nord						1922
Hyalomma scupense	n/a	Bos taurus	n/a	n/a	Duquesne	36.7731	5.81316	2	Senevet G	contribution a l'etudes des ixodes XI note, especes trouvées en algerie sur les bovins pendant les mois d'été	arch. Inst. Pasteur d'afrique du nord						1922
Hyalomma scupense	n/a	Bos taurus	n/a	n/a	Oued-Djendjène ( Taher)	36.7105	5.94948	3	Senevet G	contribution a l'etudes des ixodes XI note, especes trouvées en algerie sur les bovins pendant les mois d'été	arch. Inst. Pasteur d'afrique du nord						1922
Hyalomma scupense	n/a	Bos taurus	n/a	n/a	Chekfa	36.761	5.9804	2	Senevet G	contribution a l'etudes des ixodes XI note, especes trouvées en algerie sur les bovins pendant les mois d'été	arch. Inst. Pasteur d'afrique du nord						1922
Hyalomma scupense	n/a	Bos taurus	n/a	n/a	Chateaudun du Rhummel	36.1632	6.18599	2	Senevet G	contribution a l'etudes des ixodes XI note, especes trouvées en algerie sur les bovins pendant les mois d'été	arch. Inst. Pasteur d'afrique du nord						1922
Hyalomma scupense	n/a	Bos taurus	n/a	n/a	Ain Regada	36.2834	7.04563	2	Senevet G	contribution a l'etudes des ixodes XI note, especes trouvées en algerie sur les bovins pendant les mois d'été	arch. Inst. Pasteur d'afrique du nord						1922
Hyalomma scupense	n/a	Bos taurus	n/a	n/a	Oued Zenati	36.2993	7.15957	2	Senevet G	contribution a l'etudes des ixodes XI note, especes trouvées en algerie sur les bovins pendant les mois d'été	arch. Inst. Pasteur d'afrique du nord						1922
Hyalomma scupense	n/a	Bos taurus	n/a	n/a	Guelma	36.4535	7.41513	2	Senevet G	contribution a l'etudes des ixodes XI note, especes trouvées en algerie sur les bovins pendant les mois d'été	arch. Inst. Pasteur d'afrique du nord						1922
Hyalomma scupense	n/a	Bos taurus	n/a	n/a	Millesimo	/	/	4	Senevet G	contribution a l'etudes des ixodes XI note, especes trouvées en algerie sur les bovins pendant les mois d'été	arch. Inst. Pasteur d'afrique du nord						1922
Hyalomma scupense	n/a	Bos taurus	n/a	n/a	Saint Arnaud	36.1525	5.69054	2	Senevet G	contribution a l'etudes des ixodes XI note, especes trouvées en algerie sur les bovins pendant les mois d'été	arch. Inst. Pasteur d'afrique du nord						1922
Hyalomma scupense	n/a	Bos taurus	n/a	n/a	Bir abdallah ( saint arnaud)	36.1525	5.69054	2	Senevet G	contribution a l'etudes des ixodes XI note, especes trouvées en algerie sur les bovins pendant les mois d'été	arch. Inst. Pasteur d'afrique du nord						1922
Hyalomma scupense	n/a	Bos taurus	n/a	n/a	Ras el Aioun	35.6541	5.60317	2	Senevet G	contribution a l'etudes des ixodes XI note, especes trouvées en algerie sur les bovins pendant les mois d'été	arch. Inst. Pasteur d'afrique du nord						1922
Hyalomma scupense	n/a	Bos taurus	n/a	n/a	Corneille	35.6292	5.91222	2	Senevet G	contribution a l'etudes des ixodes XI note, especes trouvées en algerie sur les bovins pendant les mois d'été	arch. Inst. Pasteur d'afrique du nord						1922
Hyalomma scupense	n/a	Bos taurus	n/a	n/a	Merdj el Harris	/	/	4	Senevet G	contribution a l'etudes des ixodes XI note, especes trouvées en algerie sur les bovins pendant les mois d'été	arch. Inst. Pasteur d'afrique du nord						1922
Hyalomma scupense	n/a	Bos taurus	n/a	n/a	Cheddi (Belezma)	/	/	4	Senevet G	contribution a l'etudes des ixodes XI note, especes trouvées en algerie sur les bovins pendant les mois d'été	arch. Inst. Pasteur d'afrique du nord						1922
Hyalomma scupense	n/a	Bos taurus	n/a	n/a	Mac-Mahon	/	/	4	Senevet G	contribution a l'etudes des ixodes XI note, especes trouvées en algerie sur les bovins pendant les mois d'été	arch. Inst. Pasteur d'afrique du nord						1922
Hyalomma scupense	n/a	Bos taurus	n/a	n/a	Batna	35.5772	6.17613	2	Senevet G	contribution a l'etudes des ixodes XI note, especes trouvées en algerie sur les bovins pendant les mois d'été	arch. Inst. Pasteur d'afrique du nord						1922
Hyalomma scupense	n/a	Bos taurus	n/a	n/a	Pasteur	/	/	4	Senevet G	contribution a l'etudes des ixodes XI note, especes trouvées en algerie sur les bovins pendant les mois d'été	arch. Inst. Pasteur d'afrique du nord						1922
Hyalomma scupense	n/a	Bos taurus	n/a	n/a	El-Maadher	/	/	4	Senevet G	contribution a l'etudes des ixodes XI note, especes trouvées en algerie sur les bovins pendant les mois d'été	arch. Inst. Pasteur d'afrique du nord						1922
Hyalomma scupense	n/a	Bos taurus	n/a	n/a	Meskiana	35.6249	7.68573	2	Senevet G	contribution a l'etudes des ixodes XI note, especes trouvées en algerie sur les bovins pendant les mois d'été	arch. Inst. Pasteur d'afrique du nord						1922
Hyalomma scupense	n/a	Bos taurus	n/a	n/a	Bir Salem (tébessa)	35.3975	8.07776	2	Senevet G	contribution a l'etudes des ixodes XI note, especes trouvées en algerie sur les bovins pendant les mois d'été	arch. Inst. Pasteur d'afrique du nord						1922
Hyalomma scupense	n/a	Bos taurus	n/a	n/a	Djelfa	34.6651	3.20709	2	Senevet G	contribution a l'etudes des ixodes XI note, especes trouvées en algerie sur les bovins pendant les mois d'été	arch. Inst. Pasteur d'afrique du nord						1922
Hyalomma scupense	n/a	Bos taurus	n/a	n/a	Elma El Abiod (tébessa)	/	/	4	Senevet G	contribution a l'etudes des ixodes XI note, especes trouvées en algerie sur les bovins pendant les mois d'été	arch. Inst. Pasteur d'afrique du nord						1922
Hyalomma lusitanicum	n/a	Bos taurus	n/a	n/a	Relizane	35.669	0.559633	2	Senevet G	contribution a l'etudes des ixodes XI note, especes trouvées en algerie sur les bovins pendant les mois d'été	arch. Inst. Pasteur d'afrique du nord						1922
Hyalomma lusitanicum	n/a	Bos taurus	n/a	n/a	Ouarizane	/	/	4	Senevet G	contribution a l'etudes des ixodes XI note, especes trouvées en algerie sur les bovins pendant les mois d'été	arch. Inst. Pasteur d'afrique du nord						1922
Hyalomma lusitanicum	n/a	Bos taurus	n/a	n/a	Chasseriau	/	/	4	Senevet G	contribution a l'etudes des ixodes XI note, especes trouvées en algerie sur les bovins pendant les mois d'été	arch. Inst. Pasteur d'afrique du nord						1922
Hyalomma lusitanicum	n/a	Bos taurus	n/a	n/a	Ameur el Ain	36.5018	2.57687	2	Senevet G	contribution a l'etudes des ixodes XI note, especes trouvées en algerie sur les bovins pendant les mois d'été	arch. Inst. Pasteur d'afrique du nord						1922
Hyalomma lusitanicum	n/a	Bos taurus	n/a	n/a	Mouzaiaville	36.5048	2.6838	2	Senevet G	contribution a l'etudes des ixodes XI note, especes trouvées en algerie sur les bovins pendant les mois d'été	arch. Inst. Pasteur d'afrique du nord						1922
Hyalomma lusitanicum	n/a	Bos taurus	n/a	n/a	Belle-fontaine	/	/	4	Senevet G	contribution a l'etudes des ixodes XI note, especes trouvées en algerie sur les bovins pendant les mois d'été	arch. Inst. Pasteur d'afrique du nord						1922
Hyalomma lusitanicum	n/a	Bos taurus	n/a	n/a	Isserville	/	/	4	Senevet G	contribution a l'etudes des ixodes XI note, especes trouvées en algerie sur les bovins pendant les mois d'été	arch. Inst. Pasteur d'afrique du nord						1922
Hyalomma lusitanicum	n/a	Bos taurus	n/a	n/a	Camp-du-Maréchal	/	/	4	Senevet G	contribution a l'etudes des ixodes XI note, especes trouvées en algerie sur les bovins pendant les mois d'été	arch. Inst. Pasteur d'afrique du nord						1922
Hyalomma lusitanicum	n/a	Bos taurus	n/a	n/a	Tamda	/	/	4	Senevet G	contribution a l'etudes des ixodes XI note, especes trouvées en algerie sur les bovins pendant les mois d'été	arch. Inst. Pasteur d'afrique du nord						1922
Hyalomma lusitanicum	n/a	Bos taurus	n/a	n/a	Haut-Sebaou	/	/	4	Senevet G	contribution a l'etudes des ixodes XI note, especes trouvées en algerie sur les bovins pendant les mois d'été	arch. Inst. Pasteur d'afrique du nord						1922
Hyalomma lusitanicum	n/a	Bos taurus	n/a	n/a	Coligny	/	/	4	Senevet G	contribution a l'etudes des ixodes XI note, especes trouvées en algerie sur les bovins pendant les mois d'été	arch. Inst. Pasteur d'afrique du nord						1922
Hyalomma lusitanicum	n/a	Bos taurus	n/a	n/a	Ain Arnot	36.1771	5.24091	2	Senevet G	contribution a l'etudes des ixodes XI note, especes trouvées en algerie sur les bovins pendant les mois d'été	arch. Inst. Pasteur d'afrique du nord						1922
Hyalomma lusitanicum	n/a	Bos taurus	n/a	n/a	Sétif	36.129	5.52662	2	Senevet G	contribution a l'etudes des ixodes XI note, especes trouvées en algerie sur les bovins pendant les mois d'été	arch. Inst. Pasteur d'afrique du nord						1922
Hyalomma lusitanicum	n/a	Bos taurus	n/a	n/a	Guellel	36.0364	5.28743	2	Senevet G	contribution a l'etudes des ixodes XI note, especes trouvées en algerie sur les bovins pendant les mois d'été	arch. Inst. Pasteur d'afrique du nord						1922
Hyalomma lusitanicum	n/a	Bos taurus	n/a	n/a	Hammam	/	/	4	Senevet G	contribution a l'etudes des ixodes XI note, especes trouvées en algerie sur les bovins pendant les mois d'été	arch. Inst. Pasteur d'afrique du nord						1922
Hyalomma lusitanicum	n/a	Bos taurus	n/a	n/a	Ras el Aioun	35.6541	5.60317	2	Senevet G	contribution a l'etudes des ixodes XI note, especes trouvées en algerie sur les bovins pendant les mois d'été	arch. Inst. Pasteur d'afrique du nord						1922
Hyalomma lusitanicum	n/a	Bos taurus	n/a	n/a	El-Maadher	/	/	4	Senevet G	contribution a l'etudes des ixodes XI note, especes trouvées en algerie sur les bovins pendant les mois d'été	arch. Inst. Pasteur d'afrique du nord						1922
Hyalomma lusitanicum	n/a	Bos taurus	n/a	n/a	Bekkaria	/	/	4	Senevet G	contribution a l'etudes des ixodes XI note, especes trouvées en algerie sur les bovins pendant les mois d'été	arch. Inst. Pasteur d'afrique du nord						1922
Hyalomma lusitanicum	n/a	Bos taurus	n/a	n/a	Djelfa	34.6651	3.20709	2	Senevet G	contribution a l'etudes des ixodes XI note, especes trouvées en algerie sur les bovins pendant les mois d'été	arch. Inst. Pasteur d'afrique du nord						1922
Hyalomma lusitanicum	n/a	Bos taurus	n/a	n/a	Ouled feradj (Bou-saada)	35.2206	4.21388	2	Senevet G	contribution a l'etudes des ixodes XI note, especes trouvées en algerie sur les bovins pendant les mois d'été	arch. Inst. Pasteur d'afrique du nord						1922
Hyalomma lusitanicum	n/a	Bos taurus	n/a	n/a	Ain Médina (Aurès)	/	/	4	Senevet G	contribution a l'etudes des ixodes XI note, especes trouvées en algerie sur les bovins pendant les mois d'été	arch. Inst. Pasteur d'afrique du nord						1922
Hyalomma aegyptium	n/a	Bos taurus	n/a	n/a	Ain khial	/	/	4	Senevet G	contribution a l'etudes des ixodes XI note, especes trouvées en algerie sur les bovins pendant les mois d'été	arch. Inst. Pasteur d'afrique du nord						1922
Hyalomma aegyptium	n/a	Bos taurus	n/a	n/a	Ain el arba	35.4139	-0.892447	2	Senevet G	contribution a l'etudes des ixodes XI note, especes trouvées en algerie sur les bovins pendant les mois d'été	arch. Inst. Pasteur d'afrique du nord						1922
Hyalomma aegyptium	n/a	Bos taurus	n/a	n/a	Relizane	35.669	0.559633	2	Senevet G	contribution a l'etudes des ixodes XI note, especes trouvées en algerie sur les bovins pendant les mois d'été	arch. Inst. Pasteur d'afrique du nord						1922
Hyalomma aegyptium	n/a	Bos taurus	n/a	n/a	paul robert	/	/	4	Senevet G	contribution a l'etudes des ixodes XI note, especes trouvées en algerie sur les bovins pendant les mois d'été	arch. Inst. Pasteur d'afrique du nord						1922
Hyalomma aegyptium	n/a	Bos taurus	n/a	n/a	cavaignac	/	/	4	Senevet G	contribution a l'etudes des ixodes XI note, especes trouvées en algerie sur les bovins pendant les mois d'été	arch. Inst. Pasteur d'afrique du nord						1922
Hyalomma aegyptium	n/a	Bos taurus	n/a	n/a	Chasseriau	/	/	4	Senevet G	contribution a l'etudes des ixodes XI note, especes trouvées en algerie sur les bovins pendant les mois d'été	arch. Inst. Pasteur d'afrique du nord						1922
Hyalomma aegyptium	n/a	Bos taurus	n/a	n/a	Montenotte	/	/	4	Senevet G	contribution a l'etudes des ixodes XI note, especes trouvées en algerie sur les bovins pendant les mois d'été	arch. Inst. Pasteur d'afrique du nord						1922
Hyalomma aegyptium	n/a	Bos taurus	n/a	n/a	Ténès	36.4838	1.29875	2	Senevet G	contribution a l'etudes des ixodes XI note, especes trouvées en algerie sur les bovins pendant les mois d'été	arch. Inst. Pasteur d'afrique du nord						1922
Hyalomma aegyptium	n/a	Bos taurus	n/a	n/a	Bougainville	/	/	4	Senevet G	contribution a l'etudes des ixodes XI note, especes trouvées en algerie sur les bovins pendant les mois d'été	arch. Inst. Pasteur d'afrique du nord						1922
Hyalomma aegyptium	n/a	Bos taurus	n/a	n/a	Teniet el Haad	35.8531	1.9922	2	Senevet G	contribution a l'etudes des ixodes XI note, especes trouvées en algerie sur les bovins pendant les mois d'été	arch. Inst. Pasteur d'afrique du nord						1922
Hyalomma aegyptium	n/a	Bos taurus	n/a	n/a	Douar Sghoud	/	/	4	Senevet G	contribution a l'etudes des ixodes XI note, especes trouvées en algerie sur les bovins pendant les mois d'été	arch. Inst. Pasteur d'afrique du nord						1922
Hyalomma aegyptium	n/a	Bos taurus	n/a	n/a	Vesoul-Benian	/	/	4	Senevet G	contribution a l'etudes des ixodes XI note, especes trouvées en algerie sur les bovins pendant les mois d'été	arch. Inst. Pasteur d'afrique du nord						1922
Hyalomma aegyptium	n/a	Bos taurus	n/a	n/a	Voltaire	/	/	4	Senevet G	contribution a l'etudes des ixodes XI note, especes trouvées en algerie sur les bovins pendant les mois d'été	arch. Inst. Pasteur d'afrique du nord						1922
Hyalomma aegyptium	n/a	Bos taurus	n/a	n/a	Marengo	/	/	4	Senevet G	contribution a l'etudes des ixodes XI note, especes trouvées en algerie sur les bovins pendant les mois d'été	arch. Inst. Pasteur d'afrique du nord						1922
Hyalomma aegyptium	n/a	Bos taurus	n/a	n/a	Oued-el-Alleug	/	/	4	Senevet G	contribution a l'etudes des ixodes XI note, especes trouvées en algerie sur les bovins pendant les mois d'été	arch. Inst. Pasteur d'afrique du nord						1922
Hyalomma aegyptium	n/a	Bos taurus	n/a	n/a	Mouzaiaville	36.5048	2.6838	2	Senevet G	contribution a l'etudes des ixodes XI note, especes trouvées en algerie sur les bovins pendant les mois d'été	arch. Inst. Pasteur d'afrique du nord						1922
Hyalomma aegyptium	n/a	Bos taurus	n/a	n/a	Médéa	35.819	2.77764	2	Senevet G	contribution a l'etudes des ixodes XI note, especes trouvées en algerie sur les bovins pendant les mois d'été	arch. Inst. Pasteur d'afrique du nord						1922
Hyalomma aegyptium	n/a	Bos taurus	n/a	n/a	Oued-ferguin (Berrouaghia)	/	/	4	Senevet G	contribution a l'etudes des ixodes XI note, especes trouvées en algerie sur les bovins pendant les mois d'été	arch. Inst. Pasteur d'afrique du nord						1922
Hyalomma aegyptium	n/a	Bos taurus	n/a	n/a	Souma	36.5074	2.92082	2	Senevet G	contribution a l'etudes des ixodes XI note, especes trouvées en algerie sur les bovins pendant les mois d'été	arch. Inst. Pasteur d'afrique du nord						1922
Hyalomma aegyptium	n/a	Bos taurus	n/a	n/a	Bouinan	36.5202	2.99199	2	Senevet G	contribution a l'etudes des ixodes XI note, especes trouvées en algerie sur les bovins pendant les mois d'été	arch. Inst. Pasteur d'afrique du nord						1922
Hyalomma aegyptium	n/a	Bos taurus	n/a	n/a	Corso	36.7295	3.44326	2	Senevet G	contribution a l'etudes des ixodes XI note, especes trouvées en algerie sur les bovins pendant les mois d'été	arch. Inst. Pasteur d'afrique du nord						1922
Hyalomma aegyptium	n/a	Bos taurus	n/a	n/a	Belle-fontaine	/	/	4	Senevet G	contribution a l'etudes des ixodes XI note, especes trouvées en algerie sur les bovins pendant les mois d'été	arch. Inst. Pasteur d'afrique du nord						1922
Hyalomma aegyptium	n/a	Bos taurus	n/a	n/a	El Esnam	/	/	4	Senevet G	contribution a l'etudes des ixodes XI note, especes trouvées en algerie sur les bovins pendant les mois d'été	arch. Inst. Pasteur d'afrique du nord						1922
Hyalomma aegyptium	n/a	Bos taurus	n/a	n/a	Isserville	/	/	4	Senevet G	contribution a l'etudes des ixodes XI note, especes trouvées en algerie sur les bovins pendant les mois d'été	arch. Inst. Pasteur d'afrique du nord						1922
Hyalomma aegyptium	n/a	Bos taurus	n/a	n/a	Camp-du-Maréchal	/	/	4	Senevet G	contribution a l'etudes des ixodes XI note, especes trouvées en algerie sur les bovins pendant les mois d'été	arch. Inst. Pasteur d'afrique du nord						1922
Hyalomma aegyptium	n/a	Bos taurus	n/a	n/a	Mirabeau	/	/	4	Senevet G	contribution a l'etudes des ixodes XI note, especes trouvées en algerie sur les bovins pendant les mois d'été	arch. Inst. Pasteur d'afrique du nord						1922
Hyalomma aegyptium	n/a	Bos taurus	n/a	n/a	Ben N'choud	36.8519	3.90676	2	Senevet G	contribution a l'etudes des ixodes XI note, especes trouvées en algerie sur les bovins pendant les mois d'été	arch. Inst. Pasteur d'afrique du nord						1922
Hyalomma aegyptium	n/a	Bos taurus	n/a	n/a	Abbo	/	/	4	Senevet G	contribution a l'etudes des ixodes XI note, especes trouvées en algerie sur les bovins pendant les mois d'été	arch. Inst. Pasteur d'afrique du nord						1922
Hyalomma aegyptium	n/a	Bos taurus	n/a	n/a	Tizi ouzou	36.6298	4.07684	2	Senevet G	contribution a l'etudes des ixodes XI note, especes trouvées en algerie sur les bovins pendant les mois d'été	arch. Inst. Pasteur d'afrique du nord						1922
Hyalomma aegyptium	n/a	Bos taurus	n/a	n/a	Haut-Sebaou	/	/	4	Senevet G	contribution a l'etudes des ixodes XI note, especes trouvées en algerie sur les bovins pendant les mois d'été	arch. Inst. Pasteur d'afrique du nord						1922
Hyalomma aegyptium	n/a	Bos taurus	n/a	n/a	Coligny	/	/	4	Senevet G	contribution a l'etudes des ixodes XI note, especes trouvées en algerie sur les bovins pendant les mois d'été	arch. Inst. Pasteur d'afrique du nord						1922
Hyalomma aegyptium	n/a	Bos taurus	n/a	n/a	El Anasser	36.037	4.85106	2	Senevet G	contribution a l'etudes des ixodes XI note, especes trouvées en algerie sur les bovins pendant les mois d'été	arch. Inst. Pasteur d'afrique du nord						1922
Hyalomma aegyptium	n/a	Bos taurus	n/a	n/a	Ain Arnot	36.1771	5.24091	2	Senevet G	contribution a l'etudes des ixodes XI note, especes trouvées en algerie sur les bovins pendant les mois d'été	arch. Inst. Pasteur d'afrique du nord						1922
Hyalomma aegyptium	n/a	Bos taurus	n/a	n/a	Kalfoun	36.1748	5.33827	2	Senevet G	contribution a l'etudes des ixodes XI note, especes trouvées en algerie sur les bovins pendant les mois d'été	arch. Inst. Pasteur d'afrique du nord						1922
Hyalomma aegyptium	n/a	Bos taurus	n/a	n/a	Sétif	36.129	5.52662	2	Senevet G	contribution a l'etudes des ixodes XI note, especes trouvées en algerie sur les bovins pendant les mois d'été	arch. Inst. Pasteur d'afrique du nord						1922
Hyalomma aegyptium	n/a	Bos taurus	n/a	n/a	Guellel	36.0364	5.28743	2	Senevet G	contribution a l'etudes des ixodes XI note, especes trouvées en algerie sur les bovins pendant les mois d'été	arch. Inst. Pasteur d'afrique du nord						1922
Hyalomma aegyptium	n/a	Bos taurus	n/a	n/a	Hammam	/	/	4	Senevet G	contribution a l'etudes des ixodes XI note, especes trouvées en algerie sur les bovins pendant les mois d'été	arch. Inst. Pasteur d'afrique du nord						1922
Hyalomma aegyptium	n/a	Bos taurus	n/a	n/a	Fedj M'zala	/	/	4	Senevet G	contribution a l'etudes des ixodes XI note, especes trouvées en algerie sur les bovins pendant les mois d'été	arch. Inst. Pasteur d'afrique du nord						1922
Hyalomma aegyptium	n/a	Bos taurus	n/a	n/a	Chekfa	36.761	5.9804	2	Senevet G	contribution a l'etudes des ixodes XI note, especes trouvées en algerie sur les bovins pendant les mois d'été	arch. Inst. Pasteur d'afrique du nord						1922
Hyalomma aegyptium	n/a	Bos taurus	n/a	n/a	vallée de l'oued Chekfa	/	/	4	Senevet G	contribution a l'etudes des ixodes XI note, especes trouvées en algerie sur les bovins pendant les mois d'été	arch. Inst. Pasteur d'afrique du nord						1922
Hyalomma aegyptium	n/a	Bos taurus	n/a	n/a	Mila	36.3716	6.2976	2	Senevet G	contribution a l'etudes des ixodes XI note, especes trouvées en algerie sur les bovins pendant les mois d'été	arch. Inst. Pasteur d'afrique du nord						1922
Hyalomma aegyptium	n/a	Bos taurus	n/a	n/a	Chateaudun du Rhummel	36.1632	6.18599	2	Senevet G	contribution a l'etudes des ixodes XI note, especes trouvées en algerie sur les bovins pendant les mois d'été	arch. Inst. Pasteur d'afrique du nord						1922
Hyalomma aegyptium	n/a	Bos taurus	n/a	n/a	Kroubs	/	/	4	Senevet G	contribution a l'etudes des ixodes XI note, especes trouvées en algerie sur les bovins pendant les mois d'été	arch. Inst. Pasteur d'afrique du nord						1922
Hyalomma aegyptium	n/a	Bos taurus	n/a	n/a	Ain-Regada	/	/	4	Senevet G	contribution a l'etudes des ixodes XI note, especes trouvées en algerie sur les bovins pendant les mois d'été	arch. Inst. Pasteur d'afrique du nord						1922
Hyalomma aegyptium	n/a	Bos taurus	n/a	n/a	Sersou	/	/	4	Senevet G	contribution a l'etudes des ixodes XI note, especes trouvées en algerie sur les bovins pendant les mois d'été	arch. Inst. Pasteur d'afrique du nord						1922
Hyalomma aegyptium	n/a	Bos taurus	n/a	n/a	Téniet el Haad (vers taza)	35.8531	1.9922	2	Senevet G	contribution a l'etudes des ixodes XI note, especes trouvées en algerie sur les bovins pendant les mois d'été	arch. Inst. Pasteur d'afrique du nord						1922
Hyalomma aegyptium	n/a	Bos taurus	n/a	n/a	Bir abdallah ( saint arnaud)	36.1525	5.69054	2	Senevet G	contribution a l'etudes des ixodes XI note, especes trouvées en algerie sur les bovins pendant les mois d'été	arch. Inst. Pasteur d'afrique du nord						1922
Hyalomma aegyptium	n/a	Bos taurus	n/a	n/a	Belgzel	/	/	4	Senevet G	contribution a l'etudes des ixodes XI note, especes trouvées en algerie sur les bovins pendant les mois d'été	arch. Inst. Pasteur d'afrique du nord						1922
Hyalomma aegyptium	n/a	Bos taurus	n/a	n/a	Bourgsel	/	/	4	Senevet G	contribution a l'etudes des ixodes XI note, especes trouvées en algerie sur les bovins pendant les mois d'été	arch. Inst. Pasteur d'afrique du nord						1922
Hyalomma aegyptium	n/a	Bos taurus	n/a	n/a	Mesloug	/	/	4	Senevet G	contribution a l'etudes des ixodes XI note, especes trouvées en algerie sur les bovins pendant les mois d'été	arch. Inst. Pasteur d'afrique du nord						1922
Hyalomma aegyptium	n/a	Bos taurus	n/a	n/a	Cheddi (Belezma)	/	/	4	Senevet G	contribution a l'etudes des ixodes XI note, especes trouvées en algerie sur les bovins pendant les mois d'été	arch. Inst. Pasteur d'afrique du nord						1922
Hyalomma aegyptium	n/a	Bos taurus	n/a	n/a	Mac-Mahon	/	/	4	Senevet G	contribution a l'etudes des ixodes XI note, especes trouvées en algerie sur les bovins pendant les mois d'été	arch. Inst. Pasteur d'afrique du nord						1922
Hyalomma aegyptium	n/a	Bos taurus	n/a	n/a	Batna	35.5772	6.17613	2	Senevet G	contribution a l'etudes des ixodes XI note, especes trouvées en algerie sur les bovins pendant les mois d'été	arch. Inst. Pasteur d'afrique du nord						1922
Hyalomma aegyptium	n/a	Bos taurus	n/a	n/a	Pasteur	/	/	4	Senevet G	contribution a l'etudes des ixodes XI note, especes trouvées en algerie sur les bovins pendant les mois d'été	arch. Inst. Pasteur d'afrique du nord						1922
Hyalomma aegyptium	n/a	Bos taurus	n/a	n/a	El Maadher	35.6389	6.37227	2	Senevet G	contribution a l'etudes des ixodes XI note, especes trouvées en algerie sur les bovins pendant les mois d'été	arch. Inst. Pasteur d'afrique du nord						1922
Hyalomma aegyptium	n/a	Bos taurus	n/a	n/a	Ben dieb	/	/	4	Senevet G	contribution a l'etudes des ixodes XI note, especes trouvées en algerie sur les bovins pendant les mois d'été	arch. Inst. Pasteur d'afrique du nord						1922
Hyalomma aegyptium	n/a	Bos taurus	n/a	n/a	Chemmora	/	/	4	Senevet G	contribution a l'etudes des ixodes XI note, especes trouvées en algerie sur les bovins pendant les mois d'été	arch. Inst. Pasteur d'afrique du nord						1922
Hyalomma aegyptium	n/a	Bos taurus	n/a	n/a	Le Dyr	/	/	4	Senevet G	contribution a l'etudes des ixodes XI note, especes trouvées en algerie sur les bovins pendant les mois d'été	arch. Inst. Pasteur d'afrique du nord						1922
Hyalomma aegyptium	n/a	Bos taurus	n/a	n/a	Djelfa	34.6651	3.20709	2	Senevet G	contribution a l'etudes des ixodes XI note, especes trouvées en algerie sur les bovins pendant les mois d'été	arch. Inst. Pasteur d'afrique du nord						1922
Hyalomma aegyptium	n/a	Bos taurus	n/a	n/a	Ouled feradj (Bou-saada)	35.2206	4.21388	2	Senevet G	contribution a l'etudes des ixodes XI note, especes trouvées en algerie sur les bovins pendant les mois d'été	arch. Inst. Pasteur d'afrique du nord						1922
Hyalomma aegyptium	n/a	Bos taurus	n/a	n/a	Ain Médina (Aurès)	/	/	4	Senevet G	contribution a l'etudes des ixodes XI note, especes trouvées en algerie sur les bovins pendant les mois d'été	arch. Inst. Pasteur d'afrique du nord						1922
Hyalomma rufipes	n/a	Bos taurus	n/a	n/a	Relizane	35.669	0.559633	2	Senevet G	contribution a l'etudes des ixodes XI note, especes trouvées en algerie sur les bovins pendant les mois d'été	arch. Inst. Pasteur d'afrique du nord						1922
Hyalomma rufipes	n/a	Bos taurus	n/a	n/a	paul robert	/	/	4	Senevet G	contribution a l'etudes des ixodes XI note, especes trouvées en algerie sur les bovins pendant les mois d'été	arch. Inst. Pasteur d'afrique du nord						1922
Hyalomma rufipes	n/a	Bos taurus	n/a	n/a	cavaignac	/	/	4	Senevet G	contribution a l'etudes des ixodes XI note, especes trouvées en algerie sur les bovins pendant les mois d'été	arch. Inst. Pasteur d'afrique du nord						1922
Hyalomma rufipes	n/a	Bos taurus	n/a	n/a	Chasseriau	/	/	4	Senevet G	contribution a l'etudes des ixodes XI note, especes trouvées en algerie sur les bovins pendant les mois d'été	arch. Inst. Pasteur d'afrique du nord						1922
Hyalomma rufipes	n/a	Bos taurus	n/a	n/a	Ténès	36.4838	1.29875	2	Senevet G	contribution a l'etudes des ixodes XI note, especes trouvées en algerie sur les bovins pendant les mois d'été	arch. Inst. Pasteur d'afrique du nord						1922
Hyalomma rufipes	n/a	Bos taurus	n/a	n/a	Marengo	/	/	4	Senevet G	contribution a l'etudes des ixodes XI note, especes trouvées en algerie sur les bovins pendant les mois d'été	arch. Inst. Pasteur d'afrique du nord						1922
Hyalomma rufipes	n/a	Bos taurus	n/a	n/a	Mouzaiaville	36.5048	2.6838	2	Senevet G	contribution a l'etudes des ixodes XI note, especes trouvées en algerie sur les bovins pendant les mois d'été	arch. Inst. Pasteur d'afrique du nord						1922
Hyalomma rufipes	n/a	Bos taurus	n/a	n/a	Bouinan	36.5202	2.99199	2	Senevet G	contribution a l'etudes des ixodes XI note, especes trouvées en algerie sur les bovins pendant les mois d'été	arch. Inst. Pasteur d'afrique du nord						1922
Hyalomma rufipes	n/a	Bos taurus	n/a	n/a	Corso	36.7295	3.44326	2	Senevet G	contribution a l'etudes des ixodes XI note, especes trouvées en algerie sur les bovins pendant les mois d'été	arch. Inst. Pasteur d'afrique du nord						1922
Hyalomma rufipes	n/a	Bos taurus	n/a	n/a	Belle fontaine	/	/	4	Senevet G	contribution a l'etudes des ixodes XI note, especes trouvées en algerie sur les bovins pendant les mois d'été	arch. Inst. Pasteur d'afrique du nord						1922
Hyalomma rufipes	n/a	Bos taurus	n/a	n/a	Aumale	/	/	4	Senevet G	contribution a l'etudes des ixodes XI note, especes trouvées en algerie sur les bovins pendant les mois d'été	arch. Inst. Pasteur d'afrique du nord						1922
Hyalomma rufipes	n/a	Bos taurus	n/a	n/a	les arib ( aumale)	36.346	2.09426	2	Senevet G	contribution a l'etudes des ixodes XI note, especes trouvées en algerie sur les bovins pendant les mois d'été	arch. Inst. Pasteur d'afrique du nord						1922
Hyalomma rufipes	n/a	Bos taurus	n/a	n/a	Isserville	/	/	4	Senevet G	contribution a l'etudes des ixodes XI note, especes trouvées en algerie sur les bovins pendant les mois d'été	arch. Inst. Pasteur d'afrique du nord						1922
Hyalomma rufipes	n/a	Bos taurus	n/a	n/a	Camp-du-Maréchal	/	/	4	Senevet G	contribution a l'etudes des ixodes XI note, especes trouvées en algerie sur les bovins pendant les mois d'été	arch. Inst. Pasteur d'afrique du nord						1922
Hyalomma rufipes	n/a	Bos taurus	n/a	n/a	Ben N'choud	36.8519	3.90676	2	Senevet G	contribution a l'etudes des ixodes XI note, especes trouvées en algerie sur les bovins pendant les mois d'été	arch. Inst. Pasteur d'afrique du nord						1922
Hyalomma rufipes	n/a	Bos taurus	n/a	n/a	Abbo	/	/	4	Senevet G	contribution a l'etudes des ixodes XI note, especes trouvées en algerie sur les bovins pendant les mois d'été	arch. Inst. Pasteur d'afrique du nord						1922
Hyalomma rufipes	n/a	Bos taurus	n/a	n/a	Tizi ouzou	36.6298	4.07684	2	Senevet G	contribution a l'etudes des ixodes XI note, especes trouvées en algerie sur les bovins pendant les mois d'été	arch. Inst. Pasteur d'afrique du nord						1922
Hyalomma rufipes	n/a	Bos taurus	n/a	n/a	Fort-National	/	/	4	Senevet G	contribution a l'etudes des ixodes XI note, especes trouvées en algerie sur les bovins pendant les mois d'été	arch. Inst. Pasteur d'afrique du nord						1922
Hyalomma rufipes	n/a	Bos taurus	n/a	n/a	Haut-Sebaou	/	/	4	Senevet G	contribution a l'etudes des ixodes XI note, especes trouvées en algerie sur les bovins pendant les mois d'été	arch. Inst. Pasteur d'afrique du nord						1922
Hyalomma rufipes	n/a	Bos taurus	n/a	n/a	Coligny	/	/	4	Senevet G	contribution a l'etudes des ixodes XI note, especes trouvées en algerie sur les bovins pendant les mois d'été	arch. Inst. Pasteur d'afrique du nord						1922
Hyalomma rufipes	n/a	Bos taurus	n/a	n/a	El Anasser	36.037	4.85106	2	Senevet G	contribution a l'etudes des ixodes XI note, especes trouvées en algerie sur les bovins pendant les mois d'été	arch. Inst. Pasteur d'afrique du nord						1922
Hyalomma rufipes	n/a	Bos taurus	n/a	n/a	Ain arnot	36.1771	5.24091	2	Senevet G	contribution a l'etudes des ixodes XI note, especes trouvées en algerie sur les bovins pendant les mois d'été	arch. Inst. Pasteur d'afrique du nord						1922
Hyalomma rufipes	n/a	Bos taurus	n/a	n/a	Kalfoun	36.1748	5.33827	2	Senevet G	contribution a l'etudes des ixodes XI note, especes trouvées en algerie sur les bovins pendant les mois d'été	arch. Inst. Pasteur d'afrique du nord						1922
Hyalomma rufipes	n/a	Bos taurus	n/a	n/a	Sétif	36.129	5.52662	2	Senevet G	contribution a l'etudes des ixodes XI note, especes trouvées en algerie sur les bovins pendant les mois d'été	arch. Inst. Pasteur d'afrique du nord						1922
Hyalomma rufipes	n/a	Bos taurus	n/a	n/a	Hammam	/	/	4	Senevet G	contribution a l'etudes des ixodes XI note, especes trouvées en algerie sur les bovins pendant les mois d'été	arch. Inst. Pasteur d'afrique du nord						1922
Hyalomma rufipes	n/a	Bos taurus	n/a	n/a	Djidjilli	/	/	4	Senevet G	contribution a l'etudes des ixodes XI note, especes trouvées en algerie sur les bovins pendant les mois d'été	arch. Inst. Pasteur d'afrique du nord						1922
Hyalomma rufipes	n/a	Bos taurus	n/a	n/a	Chekfa	36.761	5.9804	2	Senevet G	contribution a l'etudes des ixodes XI note, especes trouvées en algerie sur les bovins pendant les mois d'été	arch. Inst. Pasteur d'afrique du nord						1922
Hyalomma rufipes	n/a	Bos taurus	n/a	n/a	Ain Tin (Mila)	/	/	4	Senevet G	contribution a l'etudes des ixodes XI note, especes trouvées en algerie sur les bovins pendant les mois d'été	arch. Inst. Pasteur d'afrique du nord						1922
Hyalomma rufipes	n/a	Bos taurus	n/a	n/a	Constantine	36.2891	6.68656	2	Senevet G	contribution a l'etudes des ixodes XI note, especes trouvées en algerie sur les bovins pendant les mois d'été	arch. Inst. Pasteur d'afrique du nord						1922
Hyalomma rufipes	n/a	Bos taurus	n/a	n/a	Téniet el Haad (vers taza)	35.8531	1.9922	2	Senevet G	contribution a l'etudes des ixodes XI note, especes trouvées en algerie sur les bovins pendant les mois d'été	arch. Inst. Pasteur d'afrique du nord						1922
Hyalomma rufipes	n/a	Bos taurus	n/a	n/a	Bir-Abdallah (saint arnaut)	36.1525	5.69054	2	Senevet G	contribution a l'etudes des ixodes XI note, especes trouvées en algerie sur les bovins pendant les mois d'été	arch. Inst. Pasteur d'afrique du nord						1922
Hyalomma rufipes	n/a	Bos taurus	n/a	n/a	Belgzel	/	/	4	Senevet G	contribution a l'etudes des ixodes XI note, especes trouvées en algerie sur les bovins pendant les mois d'été	arch. Inst. Pasteur d'afrique du nord						1922
Hyalomma rufipes	n/a	Bos taurus	n/a	n/a	Ras el Aioun	35.6541	5.60317	2	Senevet G	contribution a l'etudes des ixodes XI note, especes trouvées en algerie sur les bovins pendant les mois d'été	arch. Inst. Pasteur d'afrique du nord						1922
Hyalomma rufipes	n/a	Bos taurus	n/a	n/a	Bourgsel	/	/	4	Senevet G	contribution a l'etudes des ixodes XI note, especes trouvées en algerie sur les bovins pendant les mois d'été	arch. Inst. Pasteur d'afrique du nord						1922
Hyalomma rufipes	n/a	Bos taurus	n/a	n/a	Mesloug	/	/	4	Senevet G	contribution a l'etudes des ixodes XI note, especes trouvées en algerie sur les bovins pendant les mois d'été	arch. Inst. Pasteur d'afrique du nord						1922
Hyalomma rufipes	n/a	Bos taurus	n/a	n/a	Mac-Mahon	/	/	4	Senevet G	contribution a l'etudes des ixodes XI note, especes trouvées en algerie sur les bovins pendant les mois d'été	arch. Inst. Pasteur d'afrique du nord						1922
Hyalomma rufipes	n/a	Bos taurus	n/a	n/a	Batna	35.5772	6.17613	2	Senevet G	contribution a l'etudes des ixodes XI note, especes trouvées en algerie sur les bovins pendant les mois d'été	arch. Inst. Pasteur d'afrique du nord						1922
Hyalomma rufipes	n/a	Bos taurus	n/a	n/a	Ben dieb	/	/	4	Senevet G	contribution a l'etudes des ixodes XI note, especes trouvées en algerie sur les bovins pendant les mois d'été	arch. Inst. Pasteur d'afrique du nord						1922
Hyalomma rufipes	n/a	Bos taurus	n/a	n/a	Meskiana	35.6249	7.68573	2	Senevet G	contribution a l'etudes des ixodes XI note, especes trouvées en algerie sur les bovins pendant les mois d'été	arch. Inst. Pasteur d'afrique du nord						1922
Hyalomma rufipes	n/a	Bos taurus	n/a	n/a	Tébessa	35.3975	8.07776	2	Senevet G	contribution a l'etudes des ixodes XI note, especes trouvées en algerie sur les bovins pendant les mois d'été	arch. Inst. Pasteur d'afrique du nord						1922
Hyalomma rufipes	n/a	Bos taurus	n/a	n/a	Le Dyr	/	/	4	Senevet G	contribution a l'etudes des ixodes XI note, especes trouvées en algerie sur les bovins pendant les mois d'été	arch. Inst. Pasteur d'afrique du nord						1922
Hyalomma rufipes	n/a	Bos taurus	n/a	n/a	Djelfa	34.6651	3.20709	2	Senevet G	contribution a l'etudes des ixodes XI note, especes trouvées en algerie sur les bovins pendant les mois d'été	arch. Inst. Pasteur d'afrique du nord						1922
Hyalomma rufipes	n/a	Bos taurus	n/a	n/a	Ouled feradj (Bou-saada)	35.2206	4.21388	2	Senevet G	contribution a l'etudes des ixodes XI note, especes trouvées en algerie sur les bovins pendant les mois d'été	arch. Inst. Pasteur d'afrique du nord						1922
Rhipicephalus bursa	n/a	Bos taurus	n/a	n/a	Ain khial	/	/	4	Senevet G	contribution a l'etudes des ixodes XI note, especes trouvées en algerie sur les bovins pendant les mois d'été	arch. Inst. Pasteur d'afrique du nord						1922
Rhipicephalus bursa	n/a	Bos taurus	n/a	n/a	Ain el arba	35.4139	-0.892447	2	Senevet G	contribution a l'etudes des ixodes XI note, especes trouvées en algerie sur les bovins pendant les mois d'été	arch. Inst. Pasteur d'afrique du nord						1922
Rhipicephalus bursa	n/a	Bos taurus	n/a	n/a	Charon	/	/	4	Senevet G	contribution a l'etudes des ixodes XI note, especes trouvées en algerie sur les bovins pendant les mois d'été	arch. Inst. Pasteur d'afrique du nord						1922
Rhipicephalus bursa	n/a	Bos taurus	n/a	n/a	paul robert	/	/	4	Senevet G	contribution a l'etudes des ixodes XI note, especes trouvées en algerie sur les bovins pendant les mois d'été	arch. Inst. Pasteur d'afrique du nord						1922
Rhipicephalus bursa	n/a	Bos taurus	n/a	n/a	cavaignac	/	/	4	Senevet G	contribution a l'etudes des ixodes XI note, especes trouvées en algerie sur les bovins pendant les mois d'été	arch. Inst. Pasteur d'afrique du nord						1922
Rhipicephalus bursa	n/a	Bos taurus	n/a	n/a	Warnier	/	/	4	Senevet G	contribution a l'etudes des ixodes XI note, especes trouvées en algerie sur les bovins pendant les mois d'été	arch. Inst. Pasteur d'afrique du nord						1922
Rhipicephalus bursa	n/a	Bos taurus	n/a	n/a	Chasseriau	/	/	4	Senevet G	contribution a l'etudes des ixodes XI note, especes trouvées en algerie sur les bovins pendant les mois d'été	arch. Inst. Pasteur d'afrique du nord						1922
Rhipicephalus bursa	n/a	Bos taurus	n/a	n/a	Montenotte	/	/	4	Senevet G	contribution a l'etudes des ixodes XI note, especes trouvées en algerie sur les bovins pendant les mois d'été	arch. Inst. Pasteur d'afrique du nord						1922
Rhipicephalus bursa	n/a	Bos taurus	n/a	n/a	Ténès	36.4838	1.29875	2	Senevet G	contribution a l'etudes des ixodes XI note, especes trouvées en algerie sur les bovins pendant les mois d'été	arch. Inst. Pasteur d'afrique du nord						1922
Rhipicephalus bursa	n/a	Bos taurus	n/a	n/a	Orléansville	/	/	4	Senevet G	contribution a l'etudes des ixodes XI note, especes trouvées en algerie sur les bovins pendant les mois d'été	arch. Inst. Pasteur d'afrique du nord						1922
Rhipicephalus bursa	n/a	Bos taurus	n/a	n/a	Pontéba	/	/	4	Senevet G	contribution a l'etudes des ixodes XI note, especes trouvées en algerie sur les bovins pendant les mois d'été	arch. Inst. Pasteur d'afrique du nord						1922
Rhipicephalus bursa	n/a	Bos taurus	n/a	n/a	Teniet el Haad	35.8531	1.9922	2	Senevet G	contribution a l'etudes des ixodes XI note, especes trouvées en algerie sur les bovins pendant les mois d'été	arch. Inst. Pasteur d'afrique du nord						1922
Rhipicephalus bursa	n/a	Bos taurus	n/a	n/a	Douar Meddad ( Teniet el haad)	35.8705	1.9469	2	Senevet G	contribution a l'etudes des ixodes XI note, especes trouvées en algerie sur les bovins pendant les mois d'été	arch. Inst. Pasteur d'afrique du nord						1922
Rhipicephalus bursa	n/a	Bos taurus	n/a	n/a	Douar sghoud	/	/	4	Senevet G	contribution a l'etudes des ixodes XI note, especes trouvées en algerie sur les bovins pendant les mois d'été	arch. Inst. Pasteur d'afrique du nord						1922
Rhipicephalus bursa	n/a	Bos taurus	n/a	n/a	Mouzaiaville	36.5048	2.6838	2	Senevet G	contribution a l'etudes des ixodes XI note, especes trouvées en algerie sur les bovins pendant les mois d'été	arch. Inst. Pasteur d'afrique du nord						1922
Rhipicephalus bursa	n/a	Bos taurus	n/a	n/a	Médéa	35.819	2.77764	2	Senevet G	contribution a l'etudes des ixodes XI note, especes trouvées en algerie sur les bovins pendant les mois d'été	arch. Inst. Pasteur d'afrique du nord						1922
Rhipicephalus bursa	n/a	Bos taurus	n/a	n/a	Boufarik	36.5748	2.92169	2	Senevet G	contribution a l'etudes des ixodes XI note, especes trouvées en algerie sur les bovins pendant les mois d'été	arch. Inst. Pasteur d'afrique du nord						1922
Rhipicephalus bursa	n/a	Bos taurus	n/a	n/a	Arba	/	/	4	Senevet G	contribution a l'etudes des ixodes XI note, especes trouvées en algerie sur les bovins pendant les mois d'été	arch. Inst. Pasteur d'afrique du nord						1922
Rhipicephalus bursa	n/a	Bos taurus	n/a	n/a	Fort-de-l'Eau	/	/	4	Senevet G	contribution a l'etudes des ixodes XI note, especes trouvées en algerie sur les bovins pendant les mois d'été	arch. Inst. Pasteur d'afrique du nord						1922
Rhipicephalus bursa	n/a	Bos taurus	n/a	n/a	Corso	36.7295	3.44326	2	Senevet G	contribution a l'etudes des ixodes XI note, especes trouvées en algerie sur les bovins pendant les mois d'été	arch. Inst. Pasteur d'afrique du nord						1922
Rhipicephalus bursa	n/a	Bos taurus	n/a	n/a	Saint pierre saint paul	35.6149	-0.908264	2	Senevet G	contribution a l'etudes des ixodes XI note, especes trouvées en algerie sur les bovins pendant les mois d'été	arch. Inst. Pasteur d'afrique du nord						1922
Rhipicephalus bursa	n/a	Bos taurus	n/a	n/a	Belle fontaine	/	/	4	Senevet G	contribution a l'etudes des ixodes XI note, especes trouvées en algerie sur les bovins pendant les mois d'été	arch. Inst. Pasteur d'afrique du nord						1922
Rhipicephalus bursa	n/a	Bos taurus	n/a	n/a	Aumale	/	/	4	Senevet G	contribution a l'etudes des ixodes XI note, especes trouvées en algerie sur les bovins pendant les mois d'été	arch. Inst. Pasteur d'afrique du nord						1922
Rhipicephalus bursa	n/a	Bos taurus	n/a	n/a	les arib ( aumale)	36.346	2.09426	2	Senevet G	contribution a l'etudes des ixodes XI note, especes trouvées en algerie sur les bovins pendant les mois d'été	arch. Inst. Pasteur d'afrique du nord						1922
Rhipicephalus bursa	n/a	Bos taurus	n/a	n/a	Isserville	/	/	4	Senevet G	contribution a l'etudes des ixodes XI note, especes trouvées en algerie sur les bovins pendant les mois d'été	arch. Inst. Pasteur d'afrique du nord						1922
Rhipicephalus bursa	n/a	Bos taurus	n/a	n/a	Camp-du-Maréchal	/	/	4	Senevet G	contribution a l'etudes des ixodes XI note, especes trouvées en algerie sur les bovins pendant les mois d'été	arch. Inst. Pasteur d'afrique du nord						1922
Rhipicephalus bursa	n/a	Bos taurus	n/a	n/a	Mirabeau	/	/	4	Senevet G	contribution a l'etudes des ixodes XI note, especes trouvées en algerie sur les bovins pendant les mois d'été	arch. Inst. Pasteur d'afrique du nord						1922
Rhipicephalus bursa	n/a	Bos taurus	n/a	n/a	Ben N'choud	36.8519	3.90676	2	Senevet G	contribution a l'etudes des ixodes XI note, especes trouvées en algerie sur les bovins pendant les mois d'été	arch. Inst. Pasteur d'afrique du nord						1922
Rhipicephalus bursa	n/a	Bos taurus	n/a	n/a	Dellys	/	/	4	Senevet G	contribution a l'etudes des ixodes XI note, especes trouvées en algerie sur les bovins pendant les mois d'été	arch. Inst. Pasteur d'afrique du nord						1922
Rhipicephalus bursa	n/a	Bos taurus	n/a	n/a	Abbo	/	/	4	Senevet G	contribution a l'etudes des ixodes XI note, especes trouvées en algerie sur les bovins pendant les mois d'été	arch. Inst. Pasteur d'afrique du nord						1922
Rhipicephalus bursa	n/a	Bos taurus	n/a	n/a	Horace-vernet	/	/	4	Senevet G	contribution a l'etudes des ixodes XI note, especes trouvées en algerie sur les bovins pendant les mois d'été	arch. Inst. Pasteur d'afrique du nord						1922
Rhipicephalus bursa	n/a	Bos taurus	n/a	n/a	Tizi ouzou	36.6298	4.07684	2	Senevet G	contribution a l'etudes des ixodes XI note, especes trouvées en algerie sur les bovins pendant les mois d'été	arch. Inst. Pasteur d'afrique du nord						1922
Rhipicephalus bursa	n/a	Bos taurus	n/a	n/a	Fort-National	/	/	4	Senevet G	contribution a l'etudes des ixodes XI note, especes trouvées en algerie sur les bovins pendant les mois d'été	arch. Inst. Pasteur d'afrique du nord						1922
Rhipicephalus bursa	n/a	Bos taurus	n/a	n/a	Michelet	/	/	4	Senevet G	contribution a l'etudes des ixodes XI note, especes trouvées en algerie sur les bovins pendant les mois d'été	arch. Inst. Pasteur d'afrique du nord						1922
Rhipicephalus bursa	n/a	Bos taurus	n/a	n/a	Tamda	/	/	4	Senevet G	contribution a l'etudes des ixodes XI note, especes trouvées en algerie sur les bovins pendant les mois d'été	arch. Inst. Pasteur d'afrique du nord						1922
Rhipicephalus bursa	n/a	Bos taurus	n/a	n/a	Haut-Sebaou	/	/	4	Senevet G	contribution a l'etudes des ixodes XI note, especes trouvées en algerie sur les bovins pendant les mois d'été	arch. Inst. Pasteur d'afrique du nord						1922
Rhipicephalus bursa	n/a	Bos taurus	n/a	n/a	El Anasser	36.037	4.85106	2	Senevet G	contribution a l'etudes des ixodes XI note, especes trouvées en algerie sur les bovins pendant les mois d'été	arch. Inst. Pasteur d'afrique du nord						1922
Rhipicephalus bursa	n/a	Bos taurus	n/a	n/a	Ain arnot	36.1771	5.24091	2	Senevet G	contribution a l'etudes des ixodes XI note, especes trouvées en algerie sur les bovins pendant les mois d'été	arch. Inst. Pasteur d'afrique du nord						1922
Rhipicephalus bursa	n/a	Bos taurus	n/a	n/a	Kalfoun	36.1748	5.33827	2	Senevet G	contribution a l'etudes des ixodes XI note, especes trouvées en algerie sur les bovins pendant les mois d'été	arch. Inst. Pasteur d'afrique du nord						1922
Rhipicephalus bursa	n/a	Bos taurus	n/a	n/a	Sétif	36.129	5.52662	2	Senevet G	contribution a l'etudes des ixodes XI note, especes trouvées en algerie sur les bovins pendant les mois d'été	arch. Inst. Pasteur d'afrique du nord						1922
Rhipicephalus bursa	n/a	Bos taurus	n/a	n/a	Guellel	36.0364	5.28743	2	Senevet G	contribution a l'etudes des ixodes XI note, especes trouvées en algerie sur les bovins pendant les mois d'été	arch. Inst. Pasteur d'afrique du nord						1922
Rhipicephalus bursa	n/a	Bos taurus	n/a	n/a	Hammam	/	/	4	Senevet G	contribution a l'etudes des ixodes XI note, especes trouvées en algerie sur les bovins pendant les mois d'été	arch. Inst. Pasteur d'afrique du nord						1922
Rhipicephalus bursa	n/a	Bos taurus	n/a	n/a	Fedj M'zala	/	/	4	Senevet G	contribution a l'etudes des ixodes XI note, especes trouvées en algerie sur les bovins pendant les mois d'été	arch. Inst. Pasteur d'afrique du nord						1922
Rhipicephalus bursa	n/a	Bos taurus	n/a	n/a	Djidjilli	/	/	4	Senevet G	contribution a l'etudes des ixodes XI note, especes trouvées en algerie sur les bovins pendant les mois d'été	arch. Inst. Pasteur d'afrique du nord						1922
Rhipicephalus bursa	n/a	Bos taurus	n/a	n/a	Strasbourg	/	/	4	Senevet G	contribution a l'etudes des ixodes XI note, especes trouvées en algerie sur les bovins pendant les mois d'été	arch. Inst. Pasteur d'afrique du nord						1922
Ornithodoros erraticus	n/a	Burrows (natural)	n/a	/	Taher	36.7105	5.94948	3	Jean-François Trape, Georges Diatta, Céline Arnathau, Idir Bitam, M’hammed Sarih , Driss Belghyti , Ali Bouattour , Eric Elguero , Laurence Vial, Youssouph Mané , Cellou Baldé , Franck Pugnolle , Gilles Chauvancy , Gil Mahé, Laurent Granjon, Jean-Marc Duplantier , Patrick Durand, François Renaud	The Epidemiology and Geographic Distribution of Relapsing Fever Borreliosis in West and North Africa, with a Review of the Ornithodoros erraticus Complex (Acari: Ixodida)	Plos one	08 (11)	e78473	https://doi.org/10.1371/journal.pone.0078473			2013
Rhipicephalus bursa	n/a	Bos taurus	n/a	n/a	Chekfa	36.761	5.9804	2	Senevet G	contribution a l'etudes des ixodes XI note, especes trouvées en algerie sur les bovins pendant les mois d'été	arch. Inst. Pasteur d'afrique du nord						1922
Rhipicephalus bursa	n/a	Bos taurus	n/a	n/a	Mila	36.3716	6.2976	2	Senevet G	contribution a l'etudes des ixodes XI note, especes trouvées en algerie sur les bovins pendant les mois d'été	arch. Inst. Pasteur d'afrique du nord						1922
Rhipicephalus bursa	n/a	Bos taurus	n/a	n/a	Ain Tin (Mila)	/	/	4	Senevet G	contribution a l'etudes des ixodes XI note, especes trouvées en algerie sur les bovins pendant les mois d'été	arch. Inst. Pasteur d'afrique du nord						1922
Rhipicephalus bursa	n/a	Bos taurus	n/a	n/a	Constantine	36.2891	6.68656	2	Senevet G	contribution a l'etudes des ixodes XI note, especes trouvées en algerie sur les bovins pendant les mois d'été	arch. Inst. Pasteur d'afrique du nord						1922
Rhipicephalus bursa	n/a	Bos taurus	n/a	n/a	Chateaudun du Rhummel	36.1632	6.18599		Senevet G	contribution a l'etudes des ixodes XI note, especes trouvées en algerie sur les bovins pendant les mois d'été	arch. Inst. Pasteur d'afrique du nord						1922
Rhipicephalus bursa	n/a	Bos taurus	n/a	n/a	Kroubs	/	/	4	Senevet G	contribution a l'etudes des ixodes XI note, especes trouvées en algerie sur les bovins pendant les mois d'été	arch. Inst. Pasteur d'afrique du nord						1922
Rhipicephalus bursa	n/a	Bos taurus	n/a	n/a	EL Aria	/	/	4	Senevet G	contribution a l'etudes des ixodes XI note, especes trouvées en algerie sur les bovins pendant les mois d'été	arch. Inst. Pasteur d'afrique du nord						1922
Rhipicephalus bursa	n/a	Bos taurus	n/a	n/a	Ain Regada	36.2834	7.04563	2	Senevet G	contribution a l'etudes des ixodes XI note, especes trouvées en algerie sur les bovins pendant les mois d'été	arch. Inst. Pasteur d'afrique du nord						1922
Rhipicephalus bursa	n/a	Bos taurus	n/a	n/a	Oued Zenati	36.2993	7.15957	2	Senevet G	contribution a l'etudes des ixodes XI note, especes trouvées en algerie sur les bovins pendant les mois d'été	arch. Inst. Pasteur d'afrique du nord						1922
Rhipicephalus bursa	n/a	Bos taurus	n/a	n/a	La Sefia (Nador)	/	/	4	Senevet G	contribution a l'etudes des ixodes XI note, especes trouvées en algerie sur les bovins pendant les mois d'été	arch. Inst. Pasteur d'afrique du nord						1922
Rhipicephalus bursa	n/a	Bos taurus	n/a	n/a	Sersou	/	/	4	Senevet G	contribution a l'etudes des ixodes XI note, especes trouvées en algerie sur les bovins pendant les mois d'été	arch. Inst. Pasteur d'afrique du nord						1922
Rhipicephalus bursa	n/a	Bos taurus	n/a	n/a	Teniet el Haad	35.8531	1.9922	2	Senevet G	contribution a l'etudes des ixodes XI note, especes trouvées en algerie sur les bovins pendant les mois d'été	arch. Inst. Pasteur d'afrique du nord						1922
Rhipicephalus bursa	n/a	Bos taurus	n/a	n/a	Taza	/	/	4	Senevet G	contribution a l'etudes des ixodes XI note, especes trouvées en algerie sur les bovins pendant les mois d'été	arch. Inst. Pasteur d'afrique du nord						1922
Rhipicephalus bursa	n/a	Bos taurus	n/a	n/a	Saint Arnaud	36.1525	5.69054	2	Senevet G	contribution a l'etudes des ixodes XI note, especes trouvées en algerie sur les bovins pendant les mois d'été	arch. Inst. Pasteur d'afrique du nord						1922
Rhipicephalus bursa	n/a	Bos taurus	n/a	n/a	Bir abdallah ( saint arnaud)	36.1525	5.69054	2	Senevet G	contribution a l'etudes des ixodes XI note, especes trouvées en algerie sur les bovins pendant les mois d'été	arch. Inst. Pasteur d'afrique du nord						1922
Rhipicephalus bursa	n/a	Bos taurus	n/a	n/a	Belgzel	/	/	4	Senevet G	contribution a l'etudes des ixodes XI note, especes trouvées en algerie sur les bovins pendant les mois d'été	arch. Inst. Pasteur d'afrique du nord						1922
Rhipicephalus bursa	n/a	Bos taurus	n/a	n/a	Ras el Aioun	35.6541	5.60317	2	Senevet G	contribution a l'etudes des ixodes XI note, especes trouvées en algerie sur les bovins pendant les mois d'été	arch. Inst. Pasteur d'afrique du nord						1922
Rhipicephalus bursa	n/a	Bos taurus	n/a	n/a	Bourgsel	/	/	4	Senevet G	contribution a l'etudes des ixodes XI note, especes trouvées en algerie sur les bovins pendant les mois d'été	arch. Inst. Pasteur d'afrique du nord						1922
Rhipicephalus bursa	n/a	Bos taurus	n/a	n/a	Corneille	35.6292	5.91222	2	Senevet G	contribution a l'etudes des ixodes XI note, especes trouvées en algerie sur les bovins pendant les mois d'été	arch. Inst. Pasteur d'afrique du nord						1922
Rhipicephalus bursa	n/a	Bos taurus	n/a	n/a	Mesloug	/	/	4	Senevet G	contribution a l'etudes des ixodes XI note, especes trouvées en algerie sur les bovins pendant les mois d'été	arch. Inst. Pasteur d'afrique du nord						1922
Rhipicephalus bursa	n/a	Bos taurus	n/a	n/a	Merdj el Harris	/	/	4	Senevet G	contribution a l'etudes des ixodes XI note, especes trouvées en algerie sur les bovins pendant les mois d'été	arch. Inst. Pasteur d'afrique du nord						1922
Rhipicephalus bursa	n/a	Bos taurus	n/a	n/a	Cheddi (Belezma)	/	/	4	Senevet G	contribution a l'etudes des ixodes XI note, especes trouvées en algerie sur les bovins pendant les mois d'été	arch. Inst. Pasteur d'afrique du nord						1922
Rhipicephalus bursa	n/a	Bos taurus	n/a	n/a	Mac-Mahon	/	/	4	Senevet G	contribution a l'etudes des ixodes XI note, especes trouvées en algerie sur les bovins pendant les mois d'été	arch. Inst. Pasteur d'afrique du nord						1922
Rhipicephalus bursa	n/a	Bos taurus	n/a	n/a	Batna	35.5772	6.17613	2	Senevet G	contribution a l'etudes des ixodes XI note, especes trouvées en algerie sur les bovins pendant les mois d'été	arch. Inst. Pasteur d'afrique du nord						1922
Rhipicephalus bursa	n/a	Bos taurus	n/a	n/a	Pasteur	/	/	4	Senevet G	contribution a l'etudes des ixodes XI note, especes trouvées en algerie sur les bovins pendant les mois d'été	arch. Inst. Pasteur d'afrique du nord						1922
Rhipicephalus bursa	n/a	Bos taurus	n/a	n/a	El Maadher	35.6389	6.37227	2	Senevet G	contribution a l'etudes des ixodes XI note, especes trouvées en algerie sur les bovins pendant les mois d'été	arch. Inst. Pasteur d'afrique du nord						1922
Rhipicephalus bursa	n/a	Bos taurus	n/a	n/a	Ben dieb	/	/	4	Senevet G	contribution a l'etudes des ixodes XI note, especes trouvées en algerie sur les bovins pendant les mois d'été	arch. Inst. Pasteur d'afrique du nord						1922
Rhipicephalus bursa	n/a	Bos taurus	n/a	n/a	Chemmora	/	/	4	Senevet G	contribution a l'etudes des ixodes XI note, especes trouvées en algerie sur les bovins pendant les mois d'été	arch. Inst. Pasteur d'afrique du nord						1922
Rhipicephalus bursa	n/a	Bos taurus	n/a	n/a	Meskiana	35.6249	7.68573	2	Senevet G	contribution a l'etudes des ixodes XI note, especes trouvées en algerie sur les bovins pendant les mois d'été	arch. Inst. Pasteur d'afrique du nord						1922
Rhipicephalus bursa	n/a	Bos taurus	n/a	n/a	Tébessa	35.3975	8.07776	2	Senevet G	contribution a l'etudes des ixodes XI note, especes trouvées en algerie sur les bovins pendant les mois d'été	arch. Inst. Pasteur d'afrique du nord						1922
Rhipicephalus bursa	n/a	Bos taurus	n/a	n/a	Tasbent (Tébessa)	35.3975	8.07776	2	Senevet G	contribution a l'etudes des ixodes XI note, especes trouvées en algerie sur les bovins pendant les mois d'été	arch. Inst. Pasteur d'afrique du nord						1922
Rhipicephalus bursa	n/a	Bos taurus	n/a	n/a	Bir Salem (tébessa)	35.3975	8.07776	2	Senevet G	contribution a l'etudes des ixodes XI note, especes trouvées en algerie sur les bovins pendant les mois d'été	arch. Inst. Pasteur d'afrique du nord						1922
Rhipicephalus bursa	n/a	Bos taurus	n/a	n/a	Djelfa	34.6651	3.20709	2	Senevet G	contribution a l'etudes des ixodes XI note, especes trouvées en algerie sur les bovins pendant les mois d'été	arch. Inst. Pasteur d'afrique du nord						1922
Rhipicephalus bursa	n/a	Bos taurus	n/a	n/a	Ain Médina (Aurès)	/	/	4	Senevet G	contribution a l'etudes des ixodes XI note, especes trouvées en algerie sur les bovins pendant les mois d'été	arch. Inst. Pasteur d'afrique du nord						1922
Rhipicephalus sanguineus	n/a	Bos taurus	n/a	n/a	Mléta	/	/	4	Senevet G	contribution a l'etudes des ixodes XI note, especes trouvées en algerie sur les bovins pendant les mois d'été	arch. Inst. Pasteur d'afrique du nord						1922
Rhipicephalus sanguineus	n/a	Bos taurus	n/a	n/a	Teniet el Haad	35.8531	1.9922	2	Senevet G	contribution a l'etudes des ixodes XI note, especes trouvées en algerie sur les bovins pendant les mois d'été	arch. Inst. Pasteur d'afrique du nord						1922
Rhipicephalus sanguineus	n/a	Bos taurus	n/a	n/a	Douar Meddad ( Teniet el haad)	35.8531	1.9922	2	Senevet G	contribution a l'etudes des ixodes XI note, especes trouvées en algerie sur les bovins pendant les mois d'été	arch. Inst. Pasteur d'afrique du nord						1922
Rhipicephalus sanguineus	n/a	Bos taurus	n/a	n/a	Mouzaiaville	36.5048	2.6838	2	Senevet G	contribution a l'etudes des ixodes XI note, especes trouvées en algerie sur les bovins pendant les mois d'été	arch. Inst. Pasteur d'afrique du nord						1922
Rhipicephalus sanguineus	n/a	Bos taurus	n/a	n/a	Joinville	/	/	4	Senevet G	contribution a l'etudes des ixodes XI note, especes trouvées en algerie sur les bovins pendant les mois d'été	arch. Inst. Pasteur d'afrique du nord						1922
Rhipicephalus sanguineus	n/a	Bos taurus	n/a	n/a	Boufarik	36.5748	2.92169	2	Senevet G	contribution a l'etudes des ixodes XI note, especes trouvées en algerie sur les bovins pendant les mois d'été	arch. Inst. Pasteur d'afrique du nord						1922
Rhipicephalus sanguineus	n/a	Bos taurus	n/a	n/a	les arib ( aumale)	36.346	2.09426	2	Senevet G	contribution a l'etudes des ixodes XI note, especes trouvées en algerie sur les bovins pendant les mois d'été	arch. Inst. Pasteur d'afrique du nord						1922
Rhipicephalus sanguineus	n/a	Bos taurus	n/a	n/a	Michelet	/	/	4	Senevet G	contribution a l'etudes des ixodes XI note, especes trouvées en algerie sur les bovins pendant les mois d'été	arch. Inst. Pasteur d'afrique du nord						1922
Rhipicephalus sanguineus	n/a	Bos taurus	n/a	n/a	Ain Arnot	36.1771	5.24091	2	Senevet G	contribution a l'etudes des ixodes XI note, especes trouvées en algerie sur les bovins pendant les mois d'été	arch. Inst. Pasteur d'afrique du nord						1922
Rhipicephalus sanguineus	n/a	Bos taurus	n/a	n/a	Sétif	36.129	5.52662	2	Senevet G	contribution a l'etudes des ixodes XI note, especes trouvées en algerie sur les bovins pendant les mois d'été	arch. Inst. Pasteur d'afrique du nord						1922
Rhipicephalus sanguineus	n/a	Bos taurus	n/a	n/a	Chekfa	36.761	5.9804	2	Senevet G	contribution a l'etudes des ixodes XI note, especes trouvées en algerie sur les bovins pendant les mois d'été	arch. Inst. Pasteur d'afrique du nord						1922
Rhipicephalus sanguineus	n/a	Bos taurus	n/a	n/a	vallée de l'oued Chekfa	/	/	4	Senevet G	contribution a l'etudes des ixodes XI note, especes trouvées en algerie sur les bovins pendant les mois d'été	arch. Inst. Pasteur d'afrique du nord						1922
Rhipicephalus sanguineus	n/a	Bos taurus	n/a	n/a	Ras el Aioun	35.6541	5.60317	2	Senevet G	contribution a l'etudes des ixodes XI note, especes trouvées en algerie sur les bovins pendant les mois d'été	arch. Inst. Pasteur d'afrique du nord						1922
Rhipicephalus sanguineus	n/a	Bos taurus	n/a	n/a	Mac-Mahon	/	/	4	Senevet G	contribution a l'etudes des ixodes XI note, especes trouvées en algerie sur les bovins pendant les mois d'été	arch. Inst. Pasteur d'afrique du nord						1922
Rhipicephalus sanguineus	n/a	Bos taurus	n/a	n/a	Chemmora	/	/	4	Senevet G	contribution a l'etudes des ixodes XI note, especes trouvées en algerie sur les bovins pendant les mois d'été	arch. Inst. Pasteur d'afrique du nord						1922
Rhipicephalus annulatus	n/a	Bos taurus	n/a	n/a	Tierny	/	/	4	Senevet G	contribution a l'etudes des ixodes XI note, especes trouvées en algerie sur les bovins pendant les mois d'été	arch. Inst. Pasteur d'afrique du nord						1922
Rhipicephalus annulatus	n/a	Bos taurus	n/a	n/a	La Platrière (Remchi)	/	/	4	Senevet G	contribution a l'etudes des ixodes XI note, especes trouvées en algerie sur les bovins pendant les mois d'été	arch. Inst. Pasteur d'afrique du nord						1922
Rhipicephalus annulatus	n/a	Bos taurus	n/a	n/a	Ain temouchent	/	/	4	Senevet G	contribution a l'etudes des ixodes XI note, especes trouvées en algerie sur les bovins pendant les mois d'été	arch. Inst. Pasteur d'afrique du nord						1922
Rhipicephalus annulatus	n/a	Bos taurus	n/a	n/a	Ain khial	/	/	4	Senevet G	contribution a l'etudes des ixodes XI note, especes trouvées en algerie sur les bovins pendant les mois d'été	arch. Inst. Pasteur d'afrique du nord						1922
Rhipicephalus annulatus	n/a	Bos taurus	n/a	n/a	Ain el Arba	35.4139	-0.892447	2	Senevet G	contribution a l'etudes des ixodes XI note, especes trouvées en algerie sur les bovins pendant les mois d'été	arch. Inst. Pasteur d'afrique du nord						1922
Rhipicephalus annulatus	n/a	Bos taurus	n/a	n/a	cavaignac	/	/	4	Senevet G	contribution a l'etudes des ixodes XI note, especes trouvées en algerie sur les bovins pendant les mois d'été	arch. Inst. Pasteur d'afrique du nord						1922
Rhipicephalus annulatus	n/a	Bos taurus	n/a	n/a	Montenotte	/	/	4	Senevet G	contribution a l'etudes des ixodes XI note, especes trouvées en algerie sur les bovins pendant les mois d'été	arch. Inst. Pasteur d'afrique du nord						1922
Rhipicephalus annulatus	n/a	Bos taurus	n/a	n/a	Ténès	36.4838	1.29875	2	Senevet G	contribution a l'etudes des ixodes XI note, especes trouvées en algerie sur les bovins pendant les mois d'été	arch. Inst. Pasteur d'afrique du nord						1922
Rhipicephalus annulatus	n/a	Bos taurus	n/a	n/a	joinville	/	/	4	Senevet G	contribution a l'etudes des ixodes XI note, especes trouvées en algerie sur les bovins pendant les mois d'été	arch. Inst. Pasteur d'afrique du nord						1922
Rhipicephalus annulatus	n/a	Bos taurus	n/a	n/a	Bouinan	36.5202	2.99199	2	Senevet G	contribution a l'etudes des ixodes XI note, especes trouvées en algerie sur les bovins pendant les mois d'été	arch. Inst. Pasteur d'afrique du nord						1922
Rhipicephalus annulatus	n/a	Bos taurus	n/a	n/a	Arba	/	/	4	Senevet G	contribution a l'etudes des ixodes XI note, especes trouvées en algerie sur les bovins pendant les mois d'été	arch. Inst. Pasteur d'afrique du nord						1922
Rhipicephalus annulatus	n/a	Bos taurus	n/a	n/a	Fort de l'Eau	/	/	4	Senevet G	contribution a l'etudes des ixodes XI note, especes trouvées en algerie sur les bovins pendant les mois d'été	arch. Inst. Pasteur d'afrique du nord						1922
Rhipicephalus annulatus	n/a	Bos taurus	n/a	n/a	Isserbourg	/	/	4	Senevet G	contribution a l'etudes des ixodes XI note, especes trouvées en algerie sur les bovins pendant les mois d'été	arch. Inst. Pasteur d'afrique du nord						1922
Rhipicephalus annulatus	n/a	Bos taurus	n/a	n/a	Camp-du-Maréchal	/	/	4	Senevet G	contribution a l'etudes des ixodes XI note, especes trouvées en algerie sur les bovins pendant les mois d'été	arch. Inst. Pasteur d'afrique du nord						1922
Rhipicephalus annulatus	n/a	Bos taurus	n/a	n/a	Mirabeau	/	/	4	Senevet G	contribution a l'etudes des ixodes XI note, especes trouvées en algerie sur les bovins pendant les mois d'été	arch. Inst. Pasteur d'afrique du nord						1922
Rhipicephalus annulatus	n/a	Bos taurus	n/a	n/a	Tizi ouzou	36.6298	4.07684	2	Senevet G	contribution a l'etudes des ixodes XI note, especes trouvées en algerie sur les bovins pendant les mois d'été	arch. Inst. Pasteur d'afrique du nord						1922
Rhipicephalus annulatus	n/a	Bos taurus	n/a	n/a	Tamda	/	/	4	Senevet G	contribution a l'etudes des ixodes XI note, especes trouvées en algerie sur les bovins pendant les mois d'été	arch. Inst. Pasteur d'afrique du nord						1922
Rhipicephalus annulatus	n/a	Bos taurus	n/a	n/a	Haut-Sebaou	/	/	4	Senevet G	contribution a l'etudes des ixodes XI note, especes trouvées en algerie sur les bovins pendant les mois d'été	arch. Inst. Pasteur d'afrique du nord						1922
Rhipicephalus annulatus	n/a	Bos taurus	n/a	n/a	Djidjilli	/	/	4	Senevet G	contribution a l'etudes des ixodes XI note, especes trouvées en algerie sur les bovins pendant les mois d'été	arch. Inst. Pasteur d'afrique du nord						1922
Rhipicephalus annulatus	n/a	Bos taurus	n/a	n/a	Strasbourg	/	/	4	Senevet G	contribution a l'etudes des ixodes XI note, especes trouvées en algerie sur les bovins pendant les mois d'été	arch. Inst. Pasteur d'afrique du nord						1922
Rhipicephalus annulatus	n/a	Bos taurus	n/a	n/a	Duquesne	36.7731	5.81316	2	Senevet G	contribution a l'etudes des ixodes XI note, especes trouvées en algerie sur les bovins pendant les mois d'été	arch. Inst. Pasteur d'afrique du nord						1922
Rhipicephalus bursa	n/a	Bos taurus	n/a	n/a	Taher	36.7105	5.94948	3	Senevet G	contribution a l'etudes des ixodes XI note, especes trouvées en algerie sur les bovins pendant les mois d'été	arch. Inst. Pasteur d'afrique du nord						1922
Rhipicephalus annulatus	n/a	Bos taurus	n/a	n/a	Taher	36.7105	5.94948	3	Senevet G	contribution a l'etudes des ixodes XI note, especes trouvées en algerie sur les bovins pendant les mois d'été	arch. Inst. Pasteur d'afrique du nord						1922
Rhipicephalus annulatus	n/a	Bos taurus	n/a	n/a	Chekfa	36.761	5.9804	2	Senevet G	contribution a l'etudes des ixodes XI note, especes trouvées en algerie sur les bovins pendant les mois d'été	arch. Inst. Pasteur d'afrique du nord						1922
Rhipicephalus annulatus	n/a	Bos taurus	n/a	n/a	Constantine	36.2891	6.68656	2	Senevet G	contribution a l'etudes des ixodes XI note, especes trouvées en algerie sur les bovins pendant les mois d'été	arch. Inst. Pasteur d'afrique du nord						1922
Rhipicephalus annulatus	n/a	Bos taurus	n/a	n/a	Phillippevile	/	/	4	Senevet G	contribution a l'etudes des ixodes XI note, especes trouvées en algerie sur les bovins pendant les mois d'été	arch. Inst. Pasteur d'afrique du nord						1922
Rhipicephalus annulatus	n/a	Bos taurus	n/a	n/a	El Aria	/	/	4	Senevet G	contribution a l'etudes des ixodes XI note, especes trouvées en algerie sur les bovins pendant les mois d'été	arch. Inst. Pasteur d'afrique du nord						1922
Rhipicephalus annulatus	n/a	Bos taurus	n/a	n/a	Oued Zenati	36.2993	7.15957	2	Senevet G	contribution a l'etudes des ixodes XI note, especes trouvées en algerie sur les bovins pendant les mois d'été	arch. Inst. Pasteur d'afrique du nord						1922
Rhipicephalus annulatus	n/a	Bos taurus	n/a	n/a	Millesimo	/	/	4	Senevet G	contribution a l'etudes des ixodes XI note, especes trouvées en algerie sur les bovins pendant les mois d'été	arch. Inst. Pasteur d'afrique du nord						1922
Rhipicephalus annulatus	n/a	Bos taurus	n/a	n/a	Pasteur	/	/	4	Senevet G	contribution a l'etudes des ixodes XI note, especes trouvées en algerie sur les bovins pendant les mois d'été	arch. Inst. Pasteur d'afrique du nord						1922
Rhipicephalus annulatus	n/a	Bos taurus	n/a	n/a	Taga	/	/	4	Senevet G	contribution a l'etudes des ixodes XI note, especes trouvées en algerie sur les bovins pendant les mois d'été	arch. Inst. Pasteur d'afrique du nord						1922
Rhipicephalus annulatus	n/a	Bos taurus	n/a	n/a	Chemmora	/	/	4	Senevet G	contribution a l'etudes des ixodes XI note, especes trouvées en algerie sur les bovins pendant les mois d'été	arch. Inst. Pasteur d'afrique du nord						1922
Rhipicephalus annulatus	n/a	Bos taurus	n/a	n/a	Elma El Abiod (tébessa)	/	/	4	Senevet G	contribution a l'etudes des ixodes XI note, especes trouvées en algerie sur les bovins pendant les mois d'été	arch. Inst. Pasteur d'afrique du nord						1922
Hyalomma scupense	n/a	Bos taurus	n/a	n/a	Bouira	36.3642	3.90243	2	Senevet 1922	DESCRIPTION DE LA NYMPHE DE HYALOMMA MAURITANICUM SENEVET 1922	Arch. Inst. Pasteur Algér. 2: 233–234						1924
Ixodes ricinus	n/a	n/a	n/a	n/a	Bouira	36.3642	3.90243	2	G. senevet et Rossi	Contribution A l'etude des ixodidé ( XII note) Etude saisonniére des ixodidés de la region de bpuira (algerie	Arch. Insitut pasteur Algerie	2 (223-232)					1924
Hyalomma aegyptium	n/a	n/a	n/a	n/a	Bouira	36.3642	3.90243	2	G. senevet et Rossi	Contribution A l'etude des ixodidé ( XII note) Etude saisonniére des ixodidés de la region de bouira (algerie	Arch. Insitut pasteur Algerie						1924
Hyalomma rufipes	n/a	n/a	n/a	n/a	Bouira	36.3642	3.90243	2	G. senevet et Rossi	Contribution A l'etude des ixodidé ( XII note) Etude saisonniére des ixodidés de la region de bouira (algerie	Arch. Insitut pasteur Algerie						1924
Hyalomma lusitanicum	n/a	n/a	n/a	n/a	Bouira	36.3642	3.90243	2	G. senevet et Rossi	Contribution A l'etude des ixodidé ( XII note) Etude saisonniére des ixodidés de la region de bouira (algerie	Arch. Insitut pasteur Algerie						1924
Rhipicephalus bursa	n/a	n/a	n/a	n/a	Bouira	36.3642	3.90243	2	G. senevet et Rossi	Contribution A l'etude des ixodidé ( XII note) Etude saisonniére des ixodidés de la region de bouira (algerie	Arch. Insitut pasteur Algerie						1924
Rhipicephalus sanguineus	n/a	n/a	n/a	n/a	Bouira	36.3642	3.90243	2	G. senevet et Rossi	Contribution A l'etude des ixodidé ( XII note) Etude saisonniére des ixodidés de la region de bouira (algerie	Arch. Insitut pasteur Algerie						1924
Rhipicephalus annulatus	n/a	n/a	n/a	n/a	Bouira	36.3642	3.90243	2	G. senevet et Rossi	Contribution A l'etude des ixodidé ( XII note) Etude saisonniére des ixodidés de la region de bouira (algerie	Arch. Insitut pasteur Algerie						1924
Ixodes ricinus	n/a	n/a	n/a	n/a	La Peine	/	/	4	G. senevet et Rossi	Contribution A l'etude des ixodidé ( XII note) Etude saisonniére des ixodidés de la region de bouira (algerie	Arch. Insitut pasteur Algerie						1924
Hyalomma aegyptium	n/a	n/a	n/a	n/a	la peine	/	/	4	G. senevet et Rossi	Contribution A l'etude des ixodidé ( XII note) Etude saisonniére des ixodidés de la region de bouira (algerie	Arch. Insitut pasteur Algerie						1924
Hyalomma rufipes	n/a	n/a	n/a	n/a	La peine	/	/	4	G. senevet et Rossi	Contribution A l'etude des ixodidé ( XII note) Etude saisonniére des ixodidés de la region de bouira (algerie	Arch. Insitut pasteur Algerie						1924
Hyalomma lusitanicum	n/a	n/a	n/a	n/a	La peine	/	/	4	G. senevet et Rossi	Contribution A l'etude des ixodidé ( XII note) Etude saisonniére des ixodidés de la region de bouira (algerie	Arch. Insitut pasteur Algerie						1924
Hyalomma aegyptium	n/a	n/a	n/a	n/a	Boutville	36.3604	3.78415	2	G. senevet et Rossi	Contribution A l'etude des ixodidé ( XII note) Etude saisonniére des ixodidés de la region de bouira (algerie	Arch. Insitut pasteur Algerie						1924
Haemaphysalis punctata	n/a	n/a	n/a	n/a	Boutville	36.3604	3.78415	2	G. senevet et Rossi	Contribution A l'etude des ixodidé ( XII note) Etude saisonniére des ixodidés de la region de bouira (algerie	Arch. Insitut pasteur Algerie						1924
Ixodes ricinus	n/a	n/a	n/a	n/a	Tizi R'nif	36.5884	3.77842	2	G. senevet et Rossi	Contribution A l'etude des ixodidé ( XII note) Etude saisonniére des ixodidés de la region de bouira (algerie	Arch. Insitut pasteur Algerie						1924
Hyalomma aegyptium	n/a	n/a	n/a	n/a	Tizi R'nif	36.5884	3.77842	2	G. senevet et Rossi	Contribution A l'etude des ixodidé ( XII note) Etude saisonniére des ixodidés de la region de bouira (algerie	Arch. Insitut pasteur Algerie						1924
Hyalomma lusitanicum	n/a	n/a	n/a	n/a	Tizi R'nif	36.5884	3.77842	2	G. senevet et Rossi	Contribution A l'etude des ixodidé ( XII note) Etude saisonniére des ixodidés de la region de bouira (algerie	Arch. Insitut pasteur Algerie						1924
Hyalomma scupense	n/a	n/a	n/a	n/a	Tizi R'nif	36.5884	3.77842	2	G. senevet et Rossi	Contribution A l'etude des ixodidé ( XII note) Etude saisonniére des ixodidés de la region de bouira (algerie	Arch. Insitut pasteur Algerie						1924
Ixodes ricinus	n/a	n/a	n/a	n/a	Camp-du-Maréchal	/	/	4	G. senevet et Rossi	Contribution A l'etude des ixodidé ( XII note) Etude saisonniére des ixodidés de la region de bouira (algerie	Arch. Insitut pasteur Algerie						1924
Hyalomma aegyptium	n/a	n/a	n/a	n/a	Thiers	/	/	4	G. senevet et Rossi	Contribution A l'etude des ixodidé ( XII note) Etude saisonniére des ixodidés de la region de bouira (algerie	Arch. Insitut pasteur Algerie						1924
Hyalomma rufipes	n/a	n/a	n/a	n/a	Thiers	/	/	4	G. senevet et Rossi	Contribution A l'etude des ixodidé ( XII note) Etude saisonniére des ixodidés de la region de bouira (algerie	Arch. Insitut pasteur Algerie						1924
Hyalomma lusitanicum	n/a	n/a	n/a	n/a	Thiers	/	/	4	G. senevet et Rossi	Contribution A l'etude des ixodidé ( XII note) Etude saisonniére des ixodidés de la region de bouira (algerie	Arch. Insitut pasteur Algerie						1924
Ixodes ricinus	n/a	n/a	n/a	n/a	Palestro	36.5612	3.58707	2	G. senevet et Rossi	Contribution A l'etude des ixodidé ( XII note) Etude saisonniére des ixodidés de la region de bouira (algerie	Arch. Insitut pasteur Algerie						1924
Hyalomma aegyptium	n/a	n/a	n/a	n/a	Palestro	36.5612	3.58707	2	G. senevet et Rossi	Contribution A l'etude des ixodidé ( XII note) Etude saisonniére des ixodidés de la region de bouira (algerie	Arch. Insitut pasteur Algerie						1924
Hyalomma rufipes	n/a	n/a	n/a	n/a	Palestro	36.5612	3.58707	2	G. senevet et Rossi	Contribution A l'etude des ixodidé ( XII note) Etude saisonniére des ixodidés de la region de bouira (algerie	Arch. Insitut pasteur Algerie						1924
Hyalomma lusitanicum	n/a	n/a	n/a	n/a	Palestro	36.5612	3.58707	2	G. senevet et Rossi	Contribution A l'etude des ixodidé ( XII note) Etude saisonniére des ixodidés de la region de bouira (algerie	Arch. Insitut pasteur Algerie						1924
Hyalomma scupense	n/a	n/a	n/a	n/a	Palestro	36.5612	3.58707	2	G. senevet et Rossi	Contribution A l'etude des ixodidé ( XII note) Etude saisonniére des ixodidés de la region de bouira (algerie	Arch. Insitut pasteur Algerie						1924
Rhipicephalus bursa	n/a	n/a	n/a	n/a	Palestro	36.5612	3.58707	2	G. senevet et Rossi	Contribution A l'etude des ixodidé ( XII note) Etude saisonniére des ixodidés de la region de bouira (algerie	Arch. Insitut pasteur Algerie						1924
Rhipicephalus sanguineus	n/a	n/a	n/a	n/a	Palestro	36.5612	3.58707	2	G. senevet et Rossi	Contribution A l'etude des ixodidé ( XII note) Etude saisonniére des ixodidés de la region de bouira (algerie	Arch. Insitut pasteur Algerie						1924
Rhipicephalus annulatus	n/a	n/a	n/a	n/a	Palestro	36.5612	3.58707	2	G. senevet et Rossi	Contribution A l'etude des ixodidé ( XII note) Etude saisonniére des ixodidés de la region de bouira (algerie	Arch. Insitut pasteur Algerie						1924
Haemaphysalis punctata	n/a	n/a	n/a	n/a	Palestro	36.5612	3.58707	2	G. senevet et Rossi	Contribution A l'etude des ixodidé ( XII note) Etude saisonniére des ixodidés de la region de bouira (algerie	Arch. Insitut pasteur Algerie						1924
Ixodes ricinus	n/a	n/a	n/a	n/a	Dra EL Mizan	36.5462	3.81136	2	G. senevet et Rossi	Contribution A l'etude des ixodidé ( XII note) Etude saisonniére des ixodidés de la region de bouira (algerie	Arch. Insitut pasteur Algerie						1924
Hyalomma aegyptium	n/a	n/a	n/a	n/a	Dra EL Mizan	36.5462	3.81136	2	G. senevet et Rossi	Contribution A l'etude des ixodidé ( XII note) Etude saisonniére des ixodidés de la region de bouira (algerie	Arch. Insitut pasteur Algerie						1924
Hyalomma rufipes	n/a	n/a	n/a	n/a	Dra EL Mizan	36.5462	3.81136	2	G. senevet et Rossi	Contribution A l'etude des ixodidé ( XII note) Etude saisonniére des ixodidés de la region de bouira (algerie	Arch. Insitut pasteur Algerie						1924
Hyalomma lusitanicum	n/a	n/a	n/a	n/a	Dra EL Mizan	36.5462	3.81136	2	G. senevet et Rossi	Contribution A l'etude des ixodidé ( XII note) Etude saisonniére des ixodidés de la region de bouira (algerie	Arch. Insitut pasteur Algerie						1924
Hyalomma scupense	n/a	n/a	n/a	n/a	Dra EL Mizan	36.5462	3.81136	2	G. senevet et Rossi	Contribution A l'etude des ixodidé ( XII note) Etude saisonniére des ixodidés de la region de bouira (algerie	Arch. Insitut pasteur Algerie						1924
Rhipicephalus bursa	n/a	n/a	n/a	n/a	Dra EL Mizan	36.5462	3.81136	2	G. senevet et Rossi	Contribution A l'etude des ixodidé ( XII note) Etude saisonniére des ixodidés de la region de bouira (algerie	Arch. Insitut pasteur Algerie						1924
Rhipicephalus sanguineus	n/a	n/a	n/a	n/a	Dra EL Mizan	36.5462	3.81136	2	G. senevet et Rossi	Contribution A l'etude des ixodidé ( XII note) Etude saisonniére des ixodidés de la region de bouira (algerie	Arch. Insitut pasteur Algerie						1924
Rhipicephalus annulatus	n/a	n/a	n/a	n/a	Dra EL Mizan	36.5462	3.81136	2	G. senevet et Rossi	Contribution A l'etude des ixodidé ( XII note) Etude saisonniére des ixodidés de la region de bouira (algerie	Arch. Insitut pasteur Algerie						1924
Ixodes ricinus	n/a	n/a	n/a	n/a	Boghni	36.5146	3.96982	2	G. senevet et Rossi	Contribution A l'etude des ixodidé ( XII note) Etude saisonniére des ixodidés de la region de bouira (algerie	Arch. Insitut pasteur Algerie						1924
Hyalomma aegyptium	n/a	n/a	n/a	n/a	Boghni	36.5146	3.96982	2	G. senevet et Rossi	Contribution A l'etude des ixodidé ( XII note) Etude saisonniére des ixodidés de la region de bouira (algerie	Arch. Insitut pasteur Algerie						1924
Hyalomma rufipes	n/a	n/a	n/a	n/a	Boghni	36.5146	3.96982	2	G. senevet et Rossi	Contribution A l'etude des ixodidé ( XII note) Etude saisonniére des ixodidés de la region de bouira (algerie	Arch. Insitut pasteur Algerie						1924
Hyalomma lusitanicum	n/a	n/a	n/a	n/a	Boghni	36.5146	3.96982	2	G. senevet et Rossi	Contribution A l'etude des ixodidé ( XII note) Etude saisonniére des ixodidés de la region de bouira (algerie	Arch. Insitut pasteur Algerie						1924
Hyalomma scupense	n/a	n/a	n/a	n/a	Boghni	36.5146	3.96982	2	G. senevet et Rossi	Contribution A l'etude des ixodidé ( XII note) Etude saisonniére des ixodidés de la region de bouira (algerie	Arch. Insitut pasteur Algerie						1924
Rhipicephalus bursa	n/a	n/a	n/a	n/a	Boghni	36.5146	3.96982	2	G. senevet et Rossi	Contribution A l'etude des ixodidé ( XII note) Etude saisonniére des ixodidés de la region de bouira (algerie	Arch. Insitut pasteur Algerie						1924
Rhipicephalus annulatus	n/a	n/a	n/a	n/a	Boghni	36.5146	3.96982	2	G. senevet et Rossi	Contribution A l'etude des ixodidé ( XII note) Etude saisonniére des ixodidés de la region de bouira (algerie	Arch. Insitut pasteur Algerie						1924
Ixodes ricinus	n/a	Livestock	n/a	n/a	Algiers	36.7532	3.0503	2	Sergent Edm, Poncet A	Tableau de la repartition saisonniere des tiques les plus répandues en Algerie	Arch. Inst. Pasteur D'algerie	222-224					1937
Haemaphysalis punctata	n/a	Livestock	n/a	n/a	Algiers	36.7532	3.0503	2	Sergent Edm, Poncet A	Tableau de la repartition saisonniere des tiques les plus répandues en Algerie	Arch. Inst. Pasteur D'algerie	222-224					1937
Hyalomma aegyptium	n/a	Livestock	n/a	n/a	Algiers	36.7532	3.0503	2	Sergent Edm, Poncet A	Tableau de la repartition saisonniere des tiques les plus répandues en Algerie	Arch. Inst. Pasteur D'algerie	222-224					1937
Hyalomma scupense	n/a	Livestock	n/a	n/a	Algiers	36.7532	3.0503	2	Sergent Edm, Poncet A	Tableau de la repartition saisonniere des tiques les plus répandues en Algerie	Arch. Inst. Pasteur D'algerie	222-224					1937
Rhipicephalus bursa	n/a	Livestock	n/a	n/a	Algiers	36.7532	3.0503	2	Sergent Edm, Poncet A	Tableau de la repartition saisonniere des tiques les plus répandues en Algerie	Arch. Inst. Pasteur D'algerie	222-224					1937
Rhipicephalus sanguineus	n/a	Livestock	n/a	n/a	Algiers	36.7532	3.0503	2	Sergent Edm, Poncet A	Tableau de la repartition saisonniere des tiques les plus répandues en Algerie	Arch. Inst. Pasteur D'algerie	222-224					1937
Rhipicephalus annulatus	n/a	Livestock	n/a	n/a	Algiers	36.7532	3.0503	2	Sergent Edm, Poncet A	Tableau de la repartition saisonniere des tiques les plus répandues en Algerie	Arch. Inst. Pasteur D'algerie	222-224					1937
Ixodes ricinus	n/a	Livestock	n/a	n/a	Setif	36.129	5.52662	2	Sergent Edm, Poncet A	Tableau de la repartition saisonniere des tiques les plus répandues en Algerie	Arch. Inst. Pasteur D'algerie	222-224					1937
Haemaphysalis punctata	n/a	Livestock	n/a	n/a	Setif	36.129	5.52662	2	Sergent Edm, Poncet A	Tableau de la repartition saisonniere des tiques les plus répandues en Algerie	Arch. Inst. Pasteur D'algerie	222-224					1937
Hyalomma aegyptium	n/a	Livestock	n/a	n/a	Setif	36.129	5.52662	2	Sergent Edm, Poncet A	Tableau de la repartition saisonniere des tiques les plus répandues en Algerie	Arch. Inst. Pasteur D'algerie	222-224					1937
Hyalomma scupense	n/a	Livestock	n/a	n/a	Setif	36.129	5.52662	2	Sergent Edm, Poncet A	Tableau de la repartition saisonniere des tiques les plus répandues en Algerie	Arch. Inst. Pasteur D'algerie	222-224					1937
Rhipicephalus bursa	n/a	Livestock	n/a	n/a	Setif	36.129	5.52662	2	Sergent Edm, Poncet A	Tableau de la repartition saisonniere des tiques les plus répandues en Algerie	Arch. Inst. Pasteur D'algerie	222-224					1937
Rhipicephalus sanguineus	n/a	Livestock	n/a	n/a	Setif	36.129	5.52662	2	Sergent Edm, Poncet A	Tableau de la repartition saisonniere des tiques les plus répandues en Algerie	Arch. Inst. Pasteur D'algerie	222-224					1937
Rhipicephalus annulatus	n/a	Livestock	n/a	n/a	Setif	36.129	5.52662	2	Sergent Edm, Poncet A	Tableau de la repartition saisonniere des tiques les plus répandues en Algerie	Arch. Inst. Pasteur D'algerie	222-224					1937
Hyalomma scupense	n/a	n/a	n/a	n/a	unknown	/	/	2	Sergent, E., Donation, A., Parrot, L. and Lestoquard	Cycle evolutif de theleiria dispra du bœuf chez la tique Hyalomma mauritanicum	Arch. Institut. Pasteur. Algerie	Vol 14 (259-294)					1936
Ornithodoros savignyi	n/a	Camelus dromedarius	n/a	n/a	Ouargla	31.9661	5.32803	2	Chalon, G	Présence d'Ornithodoros savignyi (Audouin) à Ouargla (Sahara algérien)	Bulletin de la Société de Pathologie Exotique 16.10 (1923)						1923
Hyalomma aegyptium	n/a	Testudo graeca	n/a	n/a	Laghouat	33.9959	2.13627	2	LAKEHAL Kheira, SAIDI Radhwane, MIMOUNE Nora, BENACEUR Farouk, BAAZIZI Ratiba, BAAZIZI Ratiba, CHAIBI Rachid, ADJEB, Oum Keltoum, SOUIEHI Khadidja	The Study of Ectoparasites and Mesoparasites in Turtles (Testudo Graeca Graeca) in the Region of Laghouat (South of Algeria)	Bulletin of the University of Agricultural Sciences & Veterinary Medicine Cluj-Napoca. Veterinary Medicine 77.1						2020
Hyalomma aegyptium	M, F	Testudo graeca nabeulensis	471	n/a	Bouhadjar EL Tarf	36.4459	8.10014	2	Hanene Benyahia, Adama Zan Diarra, Djalel Eddine Gherissi, Jean-Michel Bérenger, Ahmed Benakhla, Philippe Parola	Molecular and MALDI-TOF characterisation of Hyalomma aegyptium ticks collected from turtles and their associated microorganisms in ALGERIA	Ticks and tick born disease						2021
			171929
